# Supplementary material for: RNA-Based Analysis Reveals High Diversity of Plant-Associated Active Fungi in the Atmosphere
Source: Front Microbiol. 2021 Aug 31;12:683266. doi: 10.3389/fmicb.2021.683266 (PMC8438332; doi:10.3389/fmicb.2021.683266)
Supplement: Supplementary file 2 [file Table_2.XLSX]

## Sheet: Table S1
Supplementary Table S1. Air quality data released by the local government during the sampling period from January 1st to July 31st of 2018
Date	AQI (air quality index)	PM2.5 (μg/m3)	PM10 (μg/m3)	SO2 (μg/m3)	NO2 (μg/m3)	CO (mg/m3)	O3 (μg/m3)
2018-01-01	42	21	44	13	27	1.01	38
2018-01-02	36	17	35	18	29	0.9	30
2018-01-03	27	17	25	11	37	0.79	32
2018-01-04	28	12	24	12	27	0.73	44
2018-01-05	44	19	44	16	32	0.84	39
2018-01-06	49	20	53	18	31	0.81	43
2018-01-07	49	20	53	17	30	0.83	43
2018-01-08	63	32	79	24	39	0.93	39
2018-01-09	83	57	90	10	38	1.24	16
2018-01-10	53	36	48	8	32	1.32	21
2018-01-11	66	46	70	11	34	0.94	51
2018-01-12	56	36	57	11	32	0.87	51
2018-01-13	47	28	47	12	32	1.07	34
2018-01-14	40	21	39	12	28	0.87	40
2018-01-15	47	23	47	16	31	0.95	40
2018-01-16	60	36	69	15	41	1.1	43
2018-01-17	77	53	98	23	40	1.2	44
2018-01-18	63	40	73	18	34	0.95	45
2018-01-19	66	38	81	15	32	0.95	44
2018-01-20	48	24	49	12	29	0.78	49
2018-01-21	48	25	51	13	33	0.83	47
2018-01-22	72	42	92	22	39	1.02	41
2018-01-23	67	37	82	18	36	1.01	49
2018-01-24	57	26	64	17	33	0.89	57
2018-01-25	53	23	56	14	30	0.84	58
2018-01-26	58	28	68	13	30	0.88	53
2018-01-27	51	24	54	18	29	0.84	57
2018-01-28	58	33	67	17	39	0.96	56
2018-01-29	74	51	79	10	37	1.25	28
2018-01-30	63	38	62	10	32	1.1	48
2018-01-31	58	39	59	10	30	1.32	41
2018-02-01	62	41	63	13	31	1.25	48
2018-02-02	50	32	51	9	26	1.03	53
2018-02-03	83	61	90	9	39	1.17	33
2018-02-04	62	43	60	7	37	1.19	15
2018-02-05	55	39	59	8	34	1.12	43
2018-02-06	86	63	91	10	43	1.4	28
2018-02-07	70	50	70	7	38	1.24	16
2018-02-08	54	31	54	9	32	0.96	46
2018-02-09	52	26	52	10	29	0.77	79
2018-02-10	52	28	51	11	24	0.64	92
2018-02-11	67	45	72	13	39	0.94	70
2018-02-12	87	62	86	10	35	1.01	71
2018-02-13	72	48	70	11	29	0.99	75
2018-02-14	52	29	51	11	19	0.82	79
2018-02-15	46	17	37	12	15	0.63	87
2018-02-16	71	44	65	25	24	0.76	87
2018-02-17	62	38	49	15	25	0.88	70
2018-02-18	48	22	37	11	19	0.8	88
2018-02-19	51	26	43	14	23	0.93	86
2018-02-20	56	30	48	13	25	1.1	89
2018-02-21	57	32	54	13	24	0.95	90
2018-02-22	58	34	54	12	27	0.86	86
2018-02-23	69	43	61	10	22	0.96	79
2018-02-24	63	41	64	12	31	0.84	87
2018-02-25	71	46	81	14	38	0.9	82
2018-02-26	65	42	72	12	30	0.94	85
2018-02-27	59	33	60	14	34	0.89	79
2018-02-28	60	32	65	16	44	1.02	69
2018-03-01	54	26	55	13	32	0.9	76
2018-03-02	58	34	64	16	29	0.84	78
2018-03-03	65	39	68	14	29	0.86	84
2018-03-04	58	32	60	11	25	0.88	94
2018-03-05	68	40	81	15	37	0.94	75
2018-03-06	74	45	92	19	35	1.1	88
2018-03-07	77	52	85	15	37	1.07	95
2018-03-08	53	33	51	10	26	0.78	91
2018-03-09	55	32	57	11	26	0.69	96
2018-03-10	74	52	76	13	27	1.02	98
2018-03-11	69	45	71	13	33	0.96	90
2018-03-12	65	40	64	13	34	0.89	90
2018-03-13	69	44	77	18	40	1.01	88
2018-03-14	67	41	73	17	38	0.89	93
2018-03-15	75	50	89	20	47	1	82
2018-03-16	79	56	91	13	41	1.04	95
2018-03-17	98	72	112	16	46	1.12	95
2018-03-18	79	49	82	13	30	0.83	110
2018-03-19	61	29	55	11	27	0.69	104
2018-03-20	74	40	82	24	52	0.96	81
2018-03-21	81	54	93	13	41	0.99	97
2018-03-22	82	57	85	9	32	1.04	87
2018-03-23	90	64	89	10	28	1.16	107
2018-03-24	78	49	78	13	31	0.97	117
2018-03-25	95	61	104	16	43	1.05	103
2018-03-26	77	51	84	10	33	1.03	92
2018-03-27	79	57	82	10	42	1.18	69
2018-03-28	55	33	52	9	39	1.13	84
2018-03-29	70	42	73	20	42	1.11	70
2018-03-30	74	46	90	12	43	0.99	79
2018-03-31	83	56	103	13	48	1.05	79
2018-04-01	83	51	90	15	41	1.06	95
2018-04-02	86	52	103	14	41	0.99	111
2018-04-03	94	63	103	18	38	1.15	110
2018-04-04	93	59	92	15	33	1.09	109
2018-04-05	69	37	69	14	29	0.85	116
2018-04-06	50	27	50	8	23	0.72	78
2018-04-07	61	24	73	6	19	0.64	80
2018-04-08	76	43	98	18	35	0.93	77
2018-04-09	66	39	76	16	36	1.03	77
2018-04-10	57	31	52	12	28	0.81	99
2018-04-11	64	32	60	13	27	0.8	107
2018-04-12	64	31	56	10	20	0.76	115
2018-04-13	65	33	60	11	23	0.75	113
2018-04-14	60	30	59	12	24	0.72	105
2018-04-15	67	40	69	11	32	0.9	78
2018-04-16	62	38	61	10	35	0.93	76
2018-04-17	66	41	66	11	40	0.95	82
2018-04-18	61	34	62	10	38	1.01	78
2018-04-19	49	28	46	13	30	0.96	85
2018-04-20	57	30	56	15	28	0.91	91
2018-04-21	63	31	70	15	32	0.87	89
2018-04-22	69	32	78	11	22	0.75	114
2018-04-23	69	32	73	12	22	0.73	116
2018-04-24	83	46	107	16	44	0.96	86
2018-04-25	80	47	99	16	36	0.96	105
2018-04-26	78	54	95	11	32	1.05	95
2018-04-27	45	29	42	7	30	0.89	48
2018-04-28	59	36	52	8	36	0.87	73
2018-04-29	61	37	60	15	37	0.99	82
2018-04-30	66	39	66	12	29	0.91	90
2018-05-01	66	37	72	15	37	0.9	83
2018-05-02	72	48	88	13	41	1.01	73
2018-05-03	37	20	29	6	31	0.75	64
2018-05-04	31	12	23	9	21	0.61	60
2018-05-05	40	15	30	8	20	0.6	74
2018-05-06	50	22	49	13	24	0.65	72
2018-05-07	51	17	36	9	20	0.53	98
2018-05-08	57	28	62	14	31	0.77	77
2018-05-09	63	32	69	14	34	0.77	84
2018-05-10	70	36	81	12	35	0.84	83
2018-05-11	69	34	79	12	32	0.65	96
2018-05-12	69	37	83	13	32	0.71	97
2018-05-13	51	29	49	9	33	0.7	77
2018-05-14	53	20	42	12	27	0.72	94
2018-05-15	55	22	49	10	23	0.64	96
2018-05-16	56	26	53	16	29	0.79	88
2018-05-17	61	36	69	15	25	0.7	91
2018-05-18	76	38	100	11	21	0.61	94
2018-05-19	65	36	75	10	21	0.65	89
2018-05-20	60	32	65	9	20	0.65	88
2018-05-21	57	30	60	9	21	0.63	84
2018-05-22	60	31	62	10	23	0.68	86
2018-05-23	45	24	41	7	29	0.76	54
2018-05-24	38	17	33	8	20	0.63	73
2018-05-25	39	16	36	9	19	0.6	73
2018-05-26	56	29	60	13	30	0.82	72
2018-05-27	41	18	28	7	20	0.61	78
2018-05-28	49	26	49	9	27	0.75	74
2018-05-29	31	16	29	9	29	0.81	41
2018-05-30	23	11	21	9	21	0.68	29
2018-05-31	23	10	21	7	20	0.68	42
2018-06-01	43	22	43	11	31	0.74	50
2018-06-02	40	20	38	10	23	0.7	47
2018-06-03	29	14	27	7	23	0.71	30
2018-06-04	37	17	26	8	25	0.88	49
2018-06-05	47	16	35	10	28	0.79	83
2018-06-06	78	38	80	16	49	1.02	86
2018-06-07	73	38	73	10	39	0.72	100
2018-06-08	70	34	61	10	22	0.69	122
2018-06-09	50	18	28	6	22	0.65	85
2018-06-10	44	26	43	7	33	0.83	35
2018-06-11	22	12	19	6	26	0.69	22
2018-06-12	20	9	18	6	24	0.7	28
2018-06-13	23	8	21	8	20	0.65	32
2018-06-14	27	9	17	5	24	0.65	54
2018-06-15	38	17	34	6	29	0.76	51
2018-06-16	37	19	33	6	22	0.67	50
2018-06-17	40	18	40	6	19	0.67	49
2018-06-18	53	24	57	7	18	0.65	54
2018-06-19	64	30	76	8	21	0.75	53
2018-06-20	51	23	53	7	22	0.67	53
2018-06-21	45	19	45	7	23	0.67	48
2018-06-22	43	19	42	9	29	0.7	38
2018-06-23	42	21	40	8	32	0.81	33
2018-06-24	40	20	38	7	30	0.82	32
2018-06-25	29	15	28	6	25	0.64	29
2018-06-26	21	8	19	5	16	0.46	29
2018-06-27	21	7	19	5	16	0.5	33
2018-06-28	25	9	24	8	19	0.57	29
2018-06-29	31	11	29	9	22	0.64	28
2018-06-30	33	12	32	9	23	0.63	20
2018-07-01	30	13	29	10	21	0.65	27
2018-07-02	27	9	26	9	19	0.52	31
2018-07-03	24	8	22	10	19	0.41	33
2018-07-04	24	8	22	10	19	0.43	37
2018-07-05	32	12	31	10	22	0.59	46
2018-07-06	43	18	43	11	28	0.76	40
2018-07-07	36	17	33	9	28	0.58	43
2018-07-08	47	20	44	12	27	0.77	47
2018-07-09	36	15	33	5	19	0.43	58
2018-07-10	29	13	26	5	19	0.49	49
2018-07-11	36	17	34	6	22	0.55	52
2018-07-12	46	21	44	10	28	0.61	51
2018-07-13	43	24	41	14	29	0.61	62
2018-07-14	45	24	43	9	34	0.57	51
2018-07-15	50	29	52	10	32	0.57	60
2018-07-16	30	13	28	7	20	0.41	43
2018-07-17	32	14	31	7	21	0.38	35
2018-07-18	39	16	39	9	23	0.41	48
2018-07-19	42	18	40	10	24	0.42	44
2018-07-20	30	13	28	7	20	0.38	50
2018-07-21	37	17	36	9	23	0.4	62
2018-07-22	52	25	53	16	32	0.51	63
2018-07-23	61	37	69	29	40	0.81	61
2018-07-24	67	44	71	21	36	0.88	58
2018-07-25	47	30	47	10	36	0.65	37
2018-07-26	28	13	23	6	22	0.48	54
2018-07-27	34	17	32	7	25	0.44	41
2018-07-28	29	13	27	7	18	0.41	41
2018-07-29	31	12	30	9	21	0.44	46
2018-07-30	32	13	29	9	21	0.47	47
2018-07-31	34	18	31	11	26	0.62	39
