# Supplementary material for: RNA-Based Analysis Reveals High Diversity of Plant-Associated Active Fungi in the Atmosphere
Source: Front Microbiol. 2021 Aug 31;12:683266. doi: 10.3389/fmicb.2021.683266 (PMC8438332; doi:10.3389/fmicb.2021.683266)
Supplement: Supplementary file 3 [file Table_3.XLSX]

## Sheet: Table S5
Supplementary Table S5. Operational taxonomic unit (OTU) table including taxonomic classification, barcode used and relative abundance of read
OTU_id	Kingdom	Phylum	Class	Order	Family	Genus	Species	YN1801Fd	YN1802Fd	YN1803Fd	YN1804Fd	YN1805Fd	YN1806Fd	YN1807Fd	YN1801Fc	YN1802Fc	YN1803Fc	YN1804Fc	YN1805Fc	YN1806Fc	YN1807Fc
OTU_2	k__Fungi	p__Ascomycota	c__Dothideomycetes	o__Capnodiales	f__Cladosporiaceae	g__Cladosporium	s__Cladosporium_herbarum	0.257493	0.223488	0.214127	0.489198	0.217318	0.0678955	0.0446616	0.0424687	0.0425198	0.049023	0.182193	0.0505437	0.0254808	0.0173601
OTU_3	k__Fungi	p__Basidiomycota	c__Agaricomycetes	o__Agaricales	f__Psathyrellaceae	g__Psathyrella	s__	0.00692552	0.00547256	0.0213239	0.0148824	0.0293073	0.0842744	0.131594	0.0346989	0.0109758	0.00982801	0.0122689	0.0235471	0.125519	0.204394
OTU_5	k__Fungi	p__Ascomycota	c__Dothideomycetes	o__Pleosporales	f__Pleosporaceae	g__Alternaria	s__Alternaria_alternata	0.0366712	0.0193758	0.0422035	0.0384061	0.0753108	0.0269249	0.0187453	0.0222497	0.0161409	0.177957	0.0708089	0.0866892	0.04078	0.0169617
OTU_9	k__Fungi	p__Basidiomycota	c__Pucciniomycetes	o__Pucciniales	f__Pucciniaceae	g__Gymnosporangium	s__Gymnosporangium_asiaticum	0.000340599	0.000295814	0.00488672	0.000960154	0.0103908	0.110826	0.00239034	0	9.22339e-05	0.000936001	0	0.000224972	0.000484835	0
OTU_11	k__Fungi	p__Mucoromycota	c__unidentified_Mucoromycota	o__Mucorales	f__Rhizopodaceae	g__Rhizopus	s__Rhizopus_oryzae	0.0199818	0.00576838	0.00533096	0.00384061	0.00461812	0.000139991	0.000754844	0.0673671	0.0223206	0.00573301	0.00657261	0.063892	0.00102354	0.00273208
OTU_14	k__Fungi	p__Ascomycota	c__Sordariomycetes	Others	Others	Others	Others	0.00862852	0.000739536	0.000444247	0	0.00301954	0.00517965	0.00427745	0.0608335	0.00654861	0.00842401	0.000175269	0.0429696	0.12304	0.0745632
OTU_15	k__Fungi	p__Ascomycota	c__Sordariomycetes	o__Xylariales	f__Apiosporaceae	g__Arthrinium	s__Arthrinium_phaeospermum	0.0502952	0.0455554	0.0679698	0.0264042	0.019627	0.0135791	0.0165227	0.152569	0.126637	0.0844741	0.0586276	0.105512	0.0531164	0.0356309
OTU_17	k__Fungi	p__Ascomycota	c__Dothideomycetes	o__Pleosporales	f__Didymellaceae	g__Boeremia	s__	0.0748183	0.0772075	0.0937361	0.0192031	0.0802842	0.0942137	0.0405938	0.0472364	0.0567239	0.032292	0.0153361	0.0345707	0.044551	0.0171894
OTU_19	k__Fungi	p__Mucoromycota	c__unidentified_Mucoromycota	o__Mucorales	f__Rhizopodaceae	g__Rhizopus	s__Rhizopus_stolonifer	0.000567666	0.00133116	0.000444247	0.000480077	0.00115453	0.00191321	0.000796779	0.000971217	0.000553403	0.00234	0.000350539	0.12291	0.0137909	0.00210598
OTU_20	k__Fungi	p__Basidiomycota	c__Agaricomycetes	o__Corticiales	f__Corticiaceae	g__Hyphodontia	s__	0.000340599	0.000591628	0.000444247	0	0.00062167	0.010406	0.024155	0	0	0	0	0	0.00204708	0.00933462
OTU_25	k__Fungi	p__Basidiomycota	c__Agaricomycetes	o__Polyporales	Others	Others	Others	0.000340599	0	0	0	0.00159858	0.00872608	0.0269647	0	0	0.000117	0	0.000149981	0.00269353	0.023735
OTU_26	k__Fungi	p__Ascomycota	c__Leotiomycetes	o__Helotiales	f__Sclerotiniaceae	g__Sclerotinia	s__	0.0222525	0.0224819	0.00977343	0.0816131	0.0131439	0.0212786	0.0187453	0.00794632	0.0196458	0.010413	0.0642363	0.0296213	0.0780046	0.0387615
OTU_27	k__Fungi	p__Ascomycota	c__Eurotiomycetes	o__Eurotiales	f__Aspergillaceae	g__Aspergillus	s__Aspergillus_lentulus	0.0195277	0.0455554	0.0146602	0.00432069	0.00994671	0.00368642	0.00587101	0.0429984	0.166113	0.0609571	0.0287442	0.0596925	0.0411033	0.0315897
OTU_30	k__Fungi	p__Chytridiomycota	c__Chytridiomycetes	o__unidentified_Chytridiomycetes	f__Synchytriaceae	g__Synchytrium	Others	0.000567666	0.000295814	0.000888494	0	0.00035524	0.000186654	0.0433616	0	0	0	0	0.000524934	5.38706e-05	0.000341511
OTU_31	k__Fungi	p__Basidiomycota	c__Agaricomycetes	o__Auriculariales	f__Exidiaceae	g__Exidia	s__	0.000794732	0.00118326	0.00710795	0.00480077	0.0390764	0.019832	0.00712908	0.000176585	0	0.000351	0.000262904	0.00374953	0.00360933	0.00330127
OTU_32	k__Fungi	p__Ascomycota	c__Sordariomycetes	o__Sordariales	f__Chaetomiaceae	Others	Others	0.012148	0.00695163	0.0159929	0.0211234	0.00586146	0.00163322	0.00331292	0.01448	0.0570006	0.047619	0.141968	0.0487439	0.00738027	0.0252149
OTU_33	k__Fungi	p__Basidiomycota	c__Agaricomycetes	o__Polyporales	f__unidentified_Polyporales	g__Trametes	s__Trametes_versicolor	0.00442779	0.00310605	0.0382052	0.0220835	0.0544405	0.0333644	0.0373228	0.000529755	0.000553403	0.003978	0.00569626	0.00974878	0.0100199	0.0182708
OTU_35	k__Fungi	p__Basidiomycota	c__Agaricomycetes	o__Corticiales	f__Corticiaceae	g__Hyphodontia	Others	0.000454133	0	0.00133274	0	8.88099e-05	0.00373308	0.0171098	8.82924e-05	0	0	0	7.49906e-05	0.000377094	0.00364278
OTU_38	k__Fungi	p__Basidiomycota	c__Agaricomycetes	o__Agaricales	f__Schizophyllaceae	g__Schizophyllum	s__Schizophyllum_commune	0	0	0.00133274	0	0.00488455	0.00905273	0.00851296	8.82924e-05	0	0	0	0.000224972	0.000646447	0.00142296
OTU_41	k__Fungi	p__Ascomycota	c__Sordariomycetes	o__Hypocreales	f__Nectriaceae	g__Fusarium	s__Fusarium_graminearum	0.025545	0.0418577	0.0146602	0.0158425	0.00373002	0.00853943	0.0120775	0.0137736	0.00765541	0.00994501	0.00771186	0.00187477	0.0291979	0.0341511
OTU_44	k__Fungi	p__Ascomycota	c__Sordariomycetes	o__Sordariales	f__Sordariaceae	g__Neurospora	s__Neurospora_crassa	0.00919619	0.00843071	0.00310973	0.0172828	0.0071048	0.00181988	0.00163549	0.0723115	0.0159565	0.001404	0.00324249	0.00194976	0.00193934	0.00284592
OTU_49	k__Fungi	p__Ascomycota	c__Eurotiomycetes	o__Chaetothyriales	f__Trichomeriaceae	g__Bradymyces	s__	0.001703	0.00384558	0.00399822	0.00768123	0.00124334	0.000373308	8.38715e-05	0.00450291	0.0151264	0.019656	0.0154237	0.00764904	0.000700318	0.000455347
OTU_51	k__Fungi	p__Basidiomycota	c__Agaricomycetes	o__Russulales	f__	g__	s__	0	0.000295814	0.00133274	0.000960154	0.00976909	0.0127392	0.0113646	0.000176585	0	0.000351	0	0.00292463	0.017077	0.0130343
OTU_52	k__Fungi	p__Ascomycota	c__Dothideomycetes	o__Pleosporales	f__Torulaceae	g__Torula	s__Torula_herbarum	0.00624432	0.00769117	0.00888494	0.00576092	0.00541741	0.00321979	0.0035226	0.00529755	0.00802435	0.00760501	0.00359302	0.0122235	0.0102354	0.00899311
OTU_53	k__Fungi	p__Ascomycota	c__Dothideomycetes	o__Pleosporales	f__unidentified_Pleosporales	g__unidentified_Pleosporales	s__fungal_sp.	0.0301998	0.0415619	0.0128832	0.00336054	0.0190053	0.0264582	0.0195001	0.0170404	0.0141118	0.00468	0.00543335	0.0197975	0.0374939	0.0156526
OTU_54	k__Fungi	p__Basidiomycota	c__Exobasidiomycetes	o__Entylomatales	f__unidentified_Entylomatales	g__Tilletiopsis	s__Golubevia_pallescens	0.000227066	0.000295814	0	0	8.88099e-05	0.0025665	0.00486455	0	0.000184468	0	0	0	0.00166999	0.00443964
OTU_59	k__Fungi	p__Ascomycota	c__Sordariomycetes	o__Xylariales	f__Sporocadaceae	g__Pestalotiopsis	s__Pestalotiopsis_maculans	0.00692552	0.00680373	0.00222124	0.00816131	0.00204263	0.00251983	0.00612262	0.00600388	0.00184468	0.003978	0.00797476	0.00164979	0.00307062	0.00922079
OTU_62	k__Fungi	p__Basidiomycota	c__Agaricomycetes	o__Auriculariales	f__	g__	s__	0	0	0.000444247	0	0.00026643	0.00354643	0.00599681	0	0	0	0.000175269	0	0.000323224	0.00170755
OTU_64	k__Fungi	p__Basidiomycota	c__Agaricomycetes	o__Corticiales	f__Corticiaceae	g__Hyphodontia	s__Hyphodontia_nespori	0	0	0.000444247	0	0.000976909	0.00163322	0.004571	0	0.000184468	0	0	0	5.38706e-05	0.000398429
OTU_66	k__Fungi	p__Basidiomycota	c__Agaricomycetes	o__Corticiales	f__Corticiaceae	Others	Others	0	0	0	0	8.88099e-05	0.00195987	0.00297744	0	0	0	0	0	0.000215482	0.00073994
OTU_67	k__Fungi	p__Basidiomycota	c__Agaricomycetes	o__Agaricales	f__Tricholomataceae	g__Clitocybula	s__Clitocybula_atroalba	0.000113533	0	0.000444247	0	8.88099e-05	0.00158656	0.00591294	0	0	0	0	0	0.000700318	0.00364278
OTU_68	k__Fungi	p__Ascomycota	c__Sordariomycetes	o__Xylariales	f__Xylariaceae	g__unidentified_Xylariaceae	s__fungal_sp.	0.00386013	0.0020707	0.00177699	0.000960154	0.00150977	0.0025665	0.00650004	0.00423804	0.00285925	0.003978	0.000788713	0.0015748	0.00818833	0.0289715
OTU_70	k__Fungi	p__Basidiomycota	c__Agaricomycetes	Others	Others	Others	Others	0	0.000147907	0	0	0	0.0029398	0.0023484	0	0	0	0	0	0.000215482	0.00119529
OTU_73	k__Fungi	p__Basidiomycota	c__Agaricomycetes	o__Corticiales	f__Corticiaceae	Others	Others	0.001703	0.00103535	0.00355398	0.00144023	0.0129663	0.0127858	0.0210937	0.000176585	9.22339e-05	0.000234	0.000525808	0.00119985	0.00285514	0.00614719
OTU_74	k__Fungi	p__Ascomycota	c__Sordariomycetes	o__Hypocreales	f__Bionectriaceae	g__Geosmithia	s__Geosmithia_putterillii	0	0.000443721	0	0	0	4.66636e-05	0.000125807	0	0.0360635	0.000468	0.000175269	0.000224972	0.000161612	0.000683021
OTU_75	k__Fungi	p__Ascomycota	c__Eurotiomycetes	o__Chaetothyriales	f__Trichomeriaceae	g__Knufia	s__Knufia_petricola	0.00420073	0.0158261	0.00399822	0.00672108	0.00239787	0.000606626	0.000545165	0.0173936	0.024442	0.012987	0.0166506	0.00217473	0.00102354	0.000910695
OTU_78	k__Fungi	p__Basidiomycota	c__Cystobasidiomycetes	o__unidentified_Cystobasidiomycetes	f__unidentified_Cystobasidiomycetes	g__Symmetrospora	s__Symmetrospora_coprosmae	0.00351953	0.00103535	0.000444247	0	0.00062167	0.000839944	0.000503229	0.00441462	0.00138351	0.00117	0.00306722	0.00142482	0.00215482	0.00187831
OTU_80	k__Fungi	p__Basidiomycota	c__Agaricomycetes	o__Corticiales	f__Corticiaceae	g__Phlebia	s__	0	0	0	0	0.00062167	0.00144657	0.00490648	0	0	0	0	0	0.000161612	0.000341511
OTU_83	k__Fungi	p__Ascomycota	c__Dothideomycetes	Others	Others	Others	Others	0.0426885	0.0454075	0.0315415	0.0331253	0.0141208	0.00433971	0.00729682	0.0266643	0.0159565	0.027729	0.0194549	0.0101987	0.00603351	0.00796858
OTU_85	k__Fungi	p__Basidiomycota	c__Agaricomycetes	Others	Others	Others	Others	0	0	0	0	0.00044405	0.00116659	0.00473874	0	0.000184468	0	0	0	0.000107741	0.000455347
OTU_86	k__Fungi	p__Ascomycota	c__Pezizomycetes	o__Pezizales	f__Sarcoscyphaceae	Others	Others	0.00896912	0	0.000444247	0	0	0.000373308	0.000125807	0.000706339	0.000276702	0	0	0.000149981	0.0104509	0
OTU_87	k__Fungi	p__Basidiomycota	c__Agaricomycetes	o__Cantharellales	f__Clavulinaceae	g__	s__	0.000113533	0.000295814	0.00222124	0.000960154	0.00284192	0.0015399	0.00385809	0	0	0.000117	8.76347e-05	0.000374953	0.000323224	0.000683021
OTU_89	k__Fungi	p__Basidiomycota	c__Agaricomycetes	o__Cantharellales	f__Ceratobasidiaceae	g__Rhizoctonia	s__	0.000454133	0.000591628	0.00355398	0.00144023	0.0217584	0.00877275	0.00788392	0.000264877	0.00147574	0.001287	0.000175269	0.00359955	0.00452513	0.00295976
OTU_90	k__Fungi	p__Basidiomycota	c__Agaricomycetes	o__Agaricales	Others	Others	Others	0.000454133	0	0	0	0	0.00158656	0.00335486	0	0	0	0	0	0.000215482	0.000683021
OTU_91	k__Fungi	p__Ascomycota	c__Eurotiomycetes	o__Chaetothyriales	f__Chaetothyriaceae	g__Camptophora	s__Camptophora_hylomeconis	0.00760672	0.0062121	0.00488672	0.00240038	0.00435169	9.33271e-05	0.000125807	0.000882924	0.0048884	0.001053	0.000613443	0.000374953	0	0.000113837
OTU_96	k__Fungi	p__Chytridiomycota	c__Chytridiomycetes	o__unidentified_Chytridiomycetes	f__Synchytriaceae	g__Synchytrium	s__Synchytrium_minutum	0.000113533	0	0	0	0.00017762	9.33271e-05	0.00863877	0	0	0	0	0	0	0
OTU_97	k__Fungi	p__Basidiomycota	c__Agaricomycetes	o__Cantharellales	f__Tulasnellaceae	g__Tulasnella	s__Tulasnella_asymmetrica	0	0	0.00222124	0	0.00142096	0.00158656	0.000587101	0	0	0.000117	8.76347e-05	0.000599925	0.000484835	0.00227674
OTU_99	k__Fungi	p__Chytridiomycota	c__Chytridiomycetes	o__unidentified_Chytridiomycetes	f__Synchytriaceae	g__Synchytrium	s__Synchytrium_decipiens	0	0.000147907	0	0	0	0	0.00213872	0	0	0	0	0	0	0
OTU_100	k__Fungi	p__Ascomycota	Others	Others	Others	Others	Others	0.00317893	0.00428931	0.00444247	0.00192031	0.00062167	0.000186654	0.000209679	0.00556242	0.00405829	0.00117	0.000438174	0.000374953	0.00150838	0.00119529
OTU_101	k__Fungi	p__Basidiomycota	c__Agaricomycetes	o__Hymenochaetales	f__Hymenochaetaceae	g__Hydnochaete	s__Hydnochaete_duportii	0.000454133	0.000591628	0.0133274	0	0.00337478	0.00177322	0.00390003	0	0	0.000117	0	0	0.000107741	0.00073994
OTU_102	k__Fungi	p__Basidiomycota	c__Agaricomycetes	o__Cantharellales	f__Botryobasidiaceae	g__Botryobasidium	s__	0.000227066	0	0	0	0.00035524	0.000139991	0.000712908	0	0.0118982	0.000234	0.000438174	0	5.38706e-05	0.000398429
OTU_103	k__Fungi	p__Basidiomycota	c__Agaricomycetes	o__Corticiales	f__Corticiaceae	g__Sistotrema	s__Sistotrema_oblongisporum	0.000227066	0.000591628	0.00133274	0	0.00062167	0.00265982	0.00595488	0	0	0	0.000175269	7.49906e-05	0.000754188	0.00130912
OTU_106	k__Fungi	p__Ascomycota	c__Dothideomycetes	o__Pleosporales	f__unidentified_Pleosporales	g__Heleiosa	s__Heleiosa_barbatula	0	0	0	0	8.88099e-05	0.000466636	0.000209679	0	0	0.000117	0	0.000224972	0.00371707	0.0036997
OTU_108	k__Fungi	p__Ascomycota	c__Sordariomycetes	o__Glomerellales	f__Plectosphaerellaceae	g__Plectosphaerella	s__	0.0030654	0.00177489	0.000888494	0.00144023	0.00115453	0.00121325	0.00373228	0.000176585	0.00230585	0.000585001	0.000438174	0.000599925	0.000323224	0.000796858
OTU_109	k__Fungi	p__Basidiomycota	c__Tremellomycetes	o__Tremellales	Others	Others	Others	0.00510899	0.00236651	0.00266548	0.00384061	0.0017762	0.000186654	0.000167743	0.0022956	0.00525733	0.000351	0.00148979	0.000224972	0.000161612	0.000284592
OTU_110	k__Fungi	p__Basidiomycota	c__Wallemiomycetes	o__Wallemiales	f__unidentified_Wallemiales	g__Wallemia	s__Wallemia_sebi	0.000567666	0.00162698	0.00177699	0	0.00044405	0.000513299	0.00029355	0.000176585	0.000737871	0.000117	0.000175269	0.000224972	0.00118515	0.000455347
OTU_111	k__Fungi	p__Basidiomycota	c__Agaricomycetes	o__Russulales	f__Russulaceae	g__Lactarius	s__	0.00329246	0.00384558	0.0106619	0.00192031	0.00452931	0.00312646	0.00478068	0.00706339	0.00608744	0.00795601	0.00192796	0.00532433	0.00533319	0.00603335
OTU_112	k__Fungi	p__Basidiomycota	c__Agaricomycetes	o__Agaricales	Others	Others	Others	0	0	0.000444247	0	0	0.00163322	0.0033968	0	0	0	0	0	0	0
OTU_116	k__Fungi	p__Ascomycota	c__Pezizomycetes	o__Pezizales	f__Pezizaceae	g__Peziza	Others	0	0	0	0	0	4.66636e-05	0	0.000176585	0	0.000117	0	0.00434946	0.00560254	0.00136604
OTU_119	k__Fungi	p__Basidiomycota	c__Agaricomycetes	o__Corticiales	f__Corticiaceae	g__Limonomyces	s__Limonomyces_roseipellis	0	0	0	0	0	0.00195987	0.00218066	0	0	0	0	0.000149981	0.00150838	0.00102453
OTU_121	k__Fungi	p__Basidiomycota	c__Cystobasidiomycetes	o__Erythrobasidiales	f__Erythrobasidiaceae	g__Erythrobasidium	Others	0.0013624	0.000591628	0	0.000960154	0.00017762	0	8.38715e-05	0.00918241	0.00350489	0.00117	0.00359302	0.000449944	0.000646447	0.000284592
OTU_123	k__Fungi	p__Ascomycota	c__Sordariomycetes	o__Microascales	f__Microascaceae	g__Microascus	s__Microascus_cirrosus	0.00454133	0.00162698	0.000888494	0.000960154	0.000976909	0.000233318	0.000251615	0.00865266	0.00682531	0.00526501	0.00569626	0.00247469	0.00129289	0.000683021
OTU_126	k__Fungi	p__Basidiomycota	c__Agaricomycetes	o__Agaricales	f__Tricholomataceae	g__Mycena	s__Mycena_plumbea	0.000340599	0	0	0	0.00017762	0.00545964	0.0041097	0	0	0.000234	0	7.49906e-05	0.00134677	0.00130912
OTU_127	k__Fungi	p__Chytridiomycota	c__Chytridiomycetes	Others	Others	Others	Others	0.000227066	0.000591628	0.000444247	0	0.00026643	0	0	0.0183648	0.00175244	0.000117	0.000613443	0.000224972	0.000215482	0.000170755
OTU_129	k__Fungi	p__Basidiomycota	c__Agaricomycetes	Others	Others	Others	Others	0	0	0	0	8.88099e-05	0.000979935	0.00201292	0.000176585	0	0	0	0	5.38706e-05	0.00073994
OTU_131	k__Fungi	p__Basidiomycota	c__Agaricomycetes	o__Corticiales	f__Corticiaceae	Others	Others	0	0	0	0	0.00026643	0.00233318	0.00800973	0	0	0	0	0	5.38706e-05	0.000398429
OTU_135	k__Fungi	p__Ascomycota	c__Dothideomycetes	o__Pleosporales	Others	Others	Others	0	0	0.0119947	0.000960154	0.00115453	4.66636e-05	0	0	0	0.020007	0.000525808	0.000299963	0.000323224	5.69184e-05
OTU_137	k__Fungi	p__Basidiomycota	c__Agaricomycetes	o__Agaricales	f__Agaricaceae	g__Agaricus	s__	0	0	0	0	8.88099e-05	0.00158656	0.00218066	0	0	0	0.000175269	0	0.000161612	0.000227674
OTU_138	k__Fungi	p__Basidiomycota	c__Agaricomycetes	o__Agaricales	Others	Others	Others	0.000227066	0	0	0	0.00035524	0.00317312	0.00511616	8.82924e-05	0	0.000468	0	0.000299963	0.00339385	0.0107007
OTU_141	k__Fungi	p__Ascomycota	c__Dothideomycetes	o__Pleosporales	f__Biatriosporaceae	g__Biatriospora	s__Biatriospora_sp._MUT_4902	0.000113533	0.000295814	0.000444247	0	0.00026643	0.00149323	0.00184517	0.000264877	0	0.000117	0	0	0.00107741	0.00147988
OTU_142	k__Fungi	p__Ascomycota	Others	Others	Others	Others	Others	0.0020436	0.00961396	0.00444247	0	0.00301954	4.66636e-05	8.38715e-05	0.00273707	0.00405829	0.000819001	0.000175269	0.000824897	0.000107741	0
OTU_143	k__Fungi	p__Basidiomycota	c__Tremellomycetes	o__Tremellales	f__Bulleribasidiaceae	g__Vishniacozyma	s__	0.0030654	0.00221861	0.00177699	0.000960154	0.00071048	0	0	0.000441462	0.000737871	0.000234	0.00166506	7.49906e-05	0	0
OTU_145	k__Fungi	p__Basidiomycota	c__Agaricomycetes	o__Atheliales	f__Atheliaceae	g__Athelia	s__Athelia_arachnoidea	0	0	0	0	0	0	8.38715e-05	0.000706339	0.000553403	0.000468	0.000262904	0.000449944	0.00258579	0.00170755
OTU_146	k__Fungi	p__Basidiomycota	c__Agaricomycetes	o__Polyporales	f__Meruliaceae	g__Mycoacia	s__Mycoacia_pinicola	0.00113533	0.000739536	0.00222124	0.00288046	0.0128774	0.0123658	0.0333389	0	0	0.000234	0.000262904	0.000974878	0.00237031	0.00631795
OTU_147	k__Fungi	p__Basidiomycota	c__Ustilaginomycetes	o__Ustilaginales	f__Ustilaginaceae	Others	Others	0.00408719	0.00665582	0.00355398	0	0.00115453	0.000699953	0.00029355	0.00211902	0.000645637	0.000702001	0.000788713	0.000149981	5.38706e-05	0.000113837
OTU_148	k__Fungi	p__Basidiomycota	c__Pucciniomycetes	o__Pucciniales	f__Pucciniaceae	Others	Others	0.000227066	0.00162698	0	0	0.00017762	4.66636e-05	4.19358e-05	0	0.0266556	0	0	0	5.38706e-05	0.000227674
OTU_149	k__Fungi	p__Ascomycota	Others	Others	Others	Others	Others	0.000454133	0.000295814	0	0	0	0.000513299	0.000209679	0.00503267	0.000830105	0.000234	0	0.00127484	0.00263966	0.00113837
OTU_151	k__Fungi	p__Ascomycota	c__Sordariomycetes	o__Hypocreales	f__Ceratostomataceae	g__Sphaerodes	s__Sphaerodes_mycoparasitica	0.000794732	0	0	0	0.000976909	0.000746617	0	0	0	0.000117	0	0.00112486	0.00554867	0.000227674
OTU_154	k__Fungi	p__Basidiomycota	c__Agaricomycetes	Others	Others	Others	Others	0	0	0	0	0.00026643	0.000699953	0.00109033	0	0	0	0	7.49906e-05	0.000161612	0.000683021
OTU_155	k__Fungi	p__Basidiomycota	c__Agaricomycetes	Others	Others	Others	Others	0	0	0	0	8.88099e-05	0.000513299	0.00109033	0	0	0	0	0	0.000107741	0.000569184
OTU_156	k__Fungi	p__Ascomycota	c__Saccharomycetes	o__Saccharomycetales	f__Debaryomycetaceae	g__unidentified_Debaryomycetaceae	s__Meyerozyma_guilliermondii	0.00579019	0.0112409	0.00133274	0.000960154	0.00017762	0.000186654	0.000125807	0.000176585	0.000184468	0.000117	0	0.000149981	0.000215482	0
OTU_159	k__Fungi	p__Basidiomycota	c__Tremellomycetes	o__Cystofilobasidiales	f__Mrakiaceae	Others	Others	0.0030654	0.00517675	0.00310973	0	0.00568384	0.000933271	0.000251615	0	0.000368936	0.000234	0.000350539	0.000599925	0.000700318	0
OTU_163	k__Fungi	p__Ascomycota	c__Sordariomycetes	o__Diaporthales	f__Gnomoniaceae	g__Ophiognomonia	s__Ophiognomonia_clavigignenti-juglandacearum	0	0.000147907	0	0.00336054	0.00293073	0.00247317	0.00159356	0.000264877	0	0	0.000350539	0.000449944	0.000323224	0.000910695
OTU_164	k__Fungi	p__Basidiomycota	c__Agaricomycetes	o__Gomphales	f__Gomphaceae	g__Kavinia	s__Kavinia_himantia	0	0	0	0	0	0.000139991	0.00306131	0	0	0	0	0	0	0.000455347
OTU_167	k__Fungi	p__Basidiomycota	c__Agaricomycetes	Others	Others	Others	Others	0	0	0	0	8.88099e-05	0.000559963	0.00130001	0	0	0	0	0	5.38706e-05	0.000227674
OTU_168	k__Fungi	p__Basidiomycota	c__Agaricomycetes	o__Corticiales	f__Corticiaceae	g__Hyphodontia	s__	0	0	0	0	0.00017762	0.000886608	0.00134194	0	0	0	0	0	0	0.000113837
OTU_170	k__Fungi	p__Basidiomycota	c__Tremellomycetes	o__Cystofilobasidiales	f__Mrakiaceae	g__Itersonilia	s__	0.001703	0.000295814	0.000888494	0	8.88099e-05	0.000419972	0.00146775	0	0.000184468	0	0	0	5.38706e-05	0.000170755
OTU_172	k__Fungi	p__Basidiomycota	c__Agaricomycetes	o__Corticiales	f__Corticiaceae	g__Rogersella	s__Rogersella_griseliniae	0	0	0	0	0.00035524	0.00125992	0.00163549	0.000176585	0	0	0	0	0	0.000113837
OTU_173	k__Fungi	p__Basidiomycota	c__Cystobasidiomycetes	o__unidentified_Cystobasidiomycetes	f__unidentified_Cystobasidiomycetes	g__Buckleyzyma	s__Buckleyzyma_aurantiaca	0.000567666	0.000591628	0	0.000960154	0.00026643	9.33271e-05	0.000167743	0.00326682	0.000553403	0.000117	0.000525808	0.000749906	0.000430965	0.000113837
OTU_174	k__Fungi	p__Mucoromycota	c__unidentified_Mucoromycota	o__Mortierellales	f__Mortierellaceae	g__Mortierella	s__	0.000227066	0.000147907	0	0	0.00026643	0	0	0.000882924	0.00156798	0.000702001	0.000350539	0.00112486	0.0009158	0.000512266
OTU_176	k__Fungi	p__Basidiomycota	c__Agaricomycetes	o__Cantharellales	f__Tulasnellaceae	g__Tulasnella	s__Tulasnella_asymmetrica	0	0	0	0.000960154	0.00071048	0.00181988	0.00104839	0.000264877	0	0	0	0	0.000646447	0.00176447
OTU_177	k__Fungi	p__Basidiomycota	c__Agaricomycetes	o__Polyporales	f__Polyporaceae	g__Perenniporia	s__Perenniporia_subacida	0	0.000147907	0	0	8.88099e-05	0.000279981	0.000461293	0	0	0	0	0.000149981	0.000161612	0.00073994
OTU_178	k__Fungi	p__Basidiomycota	c__Agaricomycetes	o__Agaricales	f__Omphalotaceae	g__	s__	0	0	0	0.000480077	8.88099e-05	0.0015399	0.0035226	0	9.22339e-05	0	0	0	0.000161612	0.000967613
OTU_180	k__Fungi	p__Basidiomycota	c__Agaricomycetes	o__Agaricales	f__Tricholomataceae	g__Cystostereum	s__Cystostereum_murrayi	0.000113533	0	0.000888494	0.000960154	0.00150977	0.000419972	0.000251615	0	0	0	0	7.49906e-05	0.000377094	0.000113837
OTU_181	k__Fungi	p__Basidiomycota	c__Agaricomycetes	o__Auriculariales	f__Auriculariaceae	g__Auricularia	Others	0.000113533	0	0	0	0.00026643	0.000419972	0.00167743	0	0	0	0	0	0.000430965	0.00187831
OTU_182	k__Fungi	p__Basidiomycota	c__Exobasidiomycetes	o__Microstromatales	f__Microstromataceae	g__Microstroma	s__Pseudomicrostroma_glucosiphilum	0.000908265	0.00118326	0.000444247	0	0.00017762	4.66636e-05	8.38715e-05	0.0022956	0.000368936	0	0	0.000149981	0.000107741	0
OTU_183	k__Fungi	p__Ascomycota	c__Sordariomycetes	o__Xylariales	Others	Others	Others	0.00215713	0.0020707	0.000888494	0	0.00053286	0.000279981	0.000167743	0	0	0.000234	0	0.000824897	0.000484835	0.000967613
OTU_184	k__Fungi	p__Basidiomycota	c__Agaricomycetes	o__Agaricales	Others	Others	Others	0	0.000443721	0	0	8.88099e-05	0.00065329	0.00218066	0	0	0	0	0	0.000323224	0.000967613
OTU_185	k__Fungi	p__Ascomycota	c__Dothideomycetes	o__Pleosporales	f__Didymosphaeriaceae	g__Bimuria	s__	0.000113533	0.000295814	0	0	0.00026643	0.000699953	0.0011742	0	0.000184468	0.000585001	0	0	0.000377094	0.000569184
OTU_188	k__Fungi	p__Basidiomycota	c__Agaricomycetes	Others	Others	Others	Others	0	0	0	0	0	0.000979935	0.000670972	0	0	0	0	0	0.000107741	0.000113837
OTU_192	k__Fungi	p__Ascomycota	c__Eurotiomycetes	o__Chaetothyriales	f__Herpotrichiellaceae	g__	s__	0.00181653	0.00369768	0.00177699	0.00144023	0.00026643	0.00079328	0.000419358	0.00185414	0.00276702	0.002106	0.000876347	0.00104987	0.00113128	0.000910695
OTU_193	k__Fungi	p__Basidiomycota	c__Pucciniomycetes	Others	Others	Others	Others	0	0	0	0	8.88099e-05	9.33271e-05	0.000629036	0	0	0	0	0	5.38706e-05	0.000227674
OTU_197	k__Fungi	p__Basidiomycota	c__Agaricomycetes	o__Corticiales	f__Corticiaceae	g__Peniophorella	s__Peniophorella_praetermissa	0.000113533	0	0	0	0.00124334	0.00116659	0.00335486	0	0	0	0	0.000299963	0.000215482	0.000683021
OTU_199	k__Fungi	p__Basidiomycota	c__Agaricostilbomycetes	o__Agaricostilbales	f__Kondoaceae	g__Bensingtonia	s__Bensingtonia_pseudonaganoensis	0	0	0	0.000960154	0	0.000233318	4.19358e-05	0.000264877	0.00156798	0.000468	0.00473228	0.000524934	0.00328611	0.000683021
OTU_200	k__Fungi	p__Ascomycota	c__Eurotiomycetes	o__Chaetothyriales	f__Trichomeriaceae	g__Bradymyces	s__Sarcinomyces_sp._SL-2011	0.0227066	0.0343145	0.0119947	0.012482	0.00692718	0.00121325	0.000964522	0.0128024	0.0162332	0.011934	0.00850057	0.00547432	0.00360933	0.00500882
OTU_205	k__Fungi	p__Ascomycota	c__Leotiomycetes	o__Erysiphales	f__Erysiphaceae	g__Erysiphe	s__Erysiphe_pisi	0.00124886	0.00369768	0.00488672	0.00576092	0.00195382	0.00065329	0.00184517	0.00141268	0.00553403	0.00631801	0.0103409	0.00314961	0.00231644	0.00489499
OTU_206	k__Fungi	p__Basidiomycota	c__Agaricomycetes	Others	Others	Others	Others	0	0	0	0	0	0.000233318	0.000754844	0	0	0	0	0	0.000107741	5.69184e-05
OTU_211	k__Fungi	p__Ascomycota	c__Sordariomycetes	o__Microascales	f__Microascaceae	Others	Others	0.000794732	0	0.000888494	0	0.00017762	0	4.19358e-05	0.000529755	0.00451946	0.000819001	0.000262904	0.000374953	0.000107741	0
OTU_212	k__Fungi	p__Ascomycota	c__Sordariomycetes	o__Hypocreales	f__unidentified_Hypocreales	g__Sarocladium	s__	0.013624	0.000887443	0.000444247	0.000960154	0.00026643	0.000139991	0.000167743	0.000794632	0	0.000117	0.000876347	0.000224972	0.000161612	0
OTU_216	k__Fungi	p__Ascomycota	c__Sordariomycetes	o__Xylariales	Others	Others	Others	0.000340599	0.000739536	0	0	0.00062167	0.000373308	0.000461293	0	0	0.000351	8.76347e-05	0.0015748	0.00263966	0.00404121
OTU_218	k__Fungi	p__Basidiomycota	c__Agaricomycetes	o__Cantharellales	f__Tulasnellaceae	g__Tulasnella	s__Tulasnella_asymmetrica	0	0	0	0	0	0.00079328	0.000167743	0	0	0	0	0	0.000269353	0.00073994
OTU_220	k__Fungi	p__Basidiomycota	c__Agaricomycetes	o__Agaricales	f__Schizophyllaceae	g__Chondrostereum	s__Chondrostereum_purpureum	0	0	0	0.000960154	0.00017762	0.000279981	0.000419358	0	0	0	0	0	0.000107741	0.000170755
OTU_222	k__Fungi	p__Basidiomycota	c__Agaricomycetes	o__Agaricales	Others	Others	Others	0	0	0	0	0	0.000233318	0.000838715	0	0	0	0	0	0	0.000683021
OTU_225	k__Fungi	p__Ascomycota	c__Dothideomycetes	o__Pleosporales	f__Lophiostomataceae	g__Lophiostoma	s__Lophiostoma_crenatum	0.000681199	0.000739536	0.00222124	0	0.00079929	0.00303313	0.00394196	0.000971217	0.000737871	0.000351	0	0.000524934	0.00393255	0.0049519
OTU_228	k__Fungi	p__Ascomycota	c__Dothideomycetes	o__Valsariales	f__Valsariaceae	g__Valsaria	s__Valsaria_spartii	0.000908265	0.00103535	0	0	0.00035524	0.000466636	0.000545165	0.00123609	0.00046117	0.000234	0.000262904	0.000674916	0.0009158	0.000284592
OTU_230	k__Fungi	p__Basidiomycota	c__Exobasidiomycetes	o__Microstromatales	f__Quambalariaceae	g__Quambalaria	s__Quambalaria_cyanescens	0	0	0	0	0	0	4.19358e-05	0	0	0	0	0.000599925	0.00188547	0.000398429
OTU_231	k__Fungi	p__Mucoromycota	c__unidentified_Mucoromycota	o__Mucorales	f__Mucoraceae	g__Mucor	s__Mucor_racemosus	0.000681199	0.000443721	0	0	0.00133215	0.000233318	4.19358e-05	0	0	0.003744	0	0.00119985	0.000430965	5.69184e-05
OTU_233	k__Fungi	p__Basidiomycota	c__Agaricomycetes	o__Hymenochaetales	f__Hymenochaetaceae	g__Hydnochaete	s__Hydnochaete_duportii	0	0	0.000888494	0	0.00017762	0.000513299	0.00113227	0	0	0	8.76347e-05	0	0	0.000170755
OTU_234	k__Fungi	p__Basidiomycota	c__Agaricomycetes	o__Trechisporales	f__Hydnodontaceae	g__Trechispora	s__Trechispora_alnicola	0.000227066	0	0	0	0.00035524	0.00181988	0.00494842	8.82924e-05	9.22339e-05	0	0	0	0.000700318	0.00142296
OTU_235	k__Fungi	p__Ascomycota	c__Dothideomycetes	Others	Others	Others	Others	0	0	0	0	0.00026643	4.66636e-05	4.19358e-05	0.000264877	0	0	8.76347e-05	0.000674916	0.00123902	0.000398429
OTU_236	k__Fungi	p__Basidiomycota	c__Tremellomycetes	o__Tremellales	f__Bulleribasidiaceae	g__Hannaella	s__	0.00193006	0.00147907	0.00177699	0	0.00044405	0.000186654	0	0.000706339	0.000922339	0	0.000175269	7.49906e-05	0	0
OTU_238	k__Fungi	p__Basidiomycota	c__Agaricomycetes	Others	Others	Others	Others	0	0	0	0	0	0.000326645	0.000419358	0	0	0	0	0	0	0.000284592
OTU_239	k__Fungi	p__Basidiomycota	c__Agaricomycetes	Others	Others	Others	Others	0	0	0	0	8.88099e-05	0.00079328	8.38715e-05	0	0	0	0	0	0.000377094	0
OTU_241	k__Fungi	p__Basidiomycota	c__Agaricomycetes	o__Agaricales	f__Cyphellaceae	g__Cyphellopsis	s__Cyphellopsis_anomala	0	0	0.000444247	0	0.00053286	0.000606626	0.000419358	0	0	0	0.000262904	0.000374953	0.000592577	0.000455347
OTU_243	k__Fungi	p__Ascomycota	c__Dothideomycetes	o__Pleosporales	f__Pleosporaceae	g__Alternaria	s__Alternaria_sp._PMK1	0.00658492	0.00162698	0.00310973	0.00192031	0.00772647	0.00419972	0.00209679	0.00150097	0.00101457	0.001989	0.00297958	0.00607424	0.00441739	0.00147988
OTU_246	k__Fungi	p__Ascomycota	c__Dothideomycetes	o__Capnodiales	Others	Others	Others	0.00261126	0.00473303	0.00222124	0.00432069	0.00150977	0.000559963	0.000419358	0.00361999	0.00350489	0.000936001	0.00709841	0.000824897	0.00123902	0.000967613
OTU_248	k__Fungi	p__Basidiomycota	c__Ustilaginomycetes	o__Ustilaginales	f__Ustilaginaceae	g__Sporisorium	s__Sporisorium_scitamineum	0	0.000443721	0	0	0.000976909	0.000186654	0.000209679	0	0	0	0	0	0	0
OTU_254	k__Fungi	p__Ascomycota	c__Dothideomycetes	o__Pleosporales	Others	Others	Others	0.0233878	0.0264754	0.00888494	0	0.0103908	0.0024265	0.0035226	0.00891753	0.00802435	0.004329	8.76347e-05	0.00772403	0.00188547	0.00130912
OTU_255	k__Fungi	p__Basidiomycota	c__Agaricomycetes	Others	Others	Others	Others	0	0	0.000444247	0	0.00230906	0.00065329	0.00138388	0	0	0	0	0.000299963	0.000161612	0.000341511
OTU_256	k__Fungi	p__Basidiomycota	c__Tremellomycetes	o__Filobasidiales	f__Filobasidiaceae	g__Filobasidium	s__	0.00295186	0.00192279	0.000888494	0	0.00159858	0.000466636	0.000209679	0.00105951	0.00147574	0.002574	0.000350539	0.000824897	0.000969671	0.000227674
OTU_257	k__Fungi	p__Basidiomycota	c__Agaricomycetes	o__Trechisporales	f__Hydnodontaceae	g__Trechispora	s__Trechispora_alnicola	0	0	0	0	8.88099e-05	0.000606626	0.00113227	0	9.22339e-05	0	0	0	5.38706e-05	0.000284592
OTU_259	k__Fungi	p__Basidiomycota	c__Agaricomycetes	o__Sebacinales	f__Sebacinaceae	g__unidentified_Sebacinaceae	s__Tremellodendron_sp._PBM2324	0	0	0	0	0	0.000186654	0.000335486	0.000441462	0.000645637	0.000585001	0	0.000374953	0.000754188	0.000569184
OTU_260	k__Fungi	p__Basidiomycota	c__Malasseziomycetes	o__Malasseziales	f__Malasseziaceae	g__Malassezia	s__	0.000567666	0.00162698	0.000888494	0.000960154	0.00026643	0.000419972	0.00029355	0.000176585	0.00147574	0.000351	0.000175269	0	0	0.000227674
OTU_261	k__Fungi	p__Basidiomycota	c__Atractiellomycetes	o__Atractiellales	f__unidentified_Atractiellales	Others	Others	0	0	0	0	0	9.33271e-05	0.000503229	0	0	0	0.000175269	0	0.000161612	0.000341511
OTU_268	k__Fungi	p__Basidiomycota	c__Pucciniomycetes	o__Helicobasidiales	f__Helicobasidiaceae	g__Helicobasidium	s__Helicobasidium_purpureum	0	0	0	0	0.00124334	0.00135324	0.000545165	0	0	0	0	0	0.00204708	0.00073994
OTU_269	k__Fungi	p__Mucoromycota	c__unidentified_Mucoromycota	o__Mucorales	f__Lichtheimiaceae	g__Rhizomucor	s__Rhizomucor_pusillus	0.000681199	0.000295814	0	0.000960154	0	0	0	0	0	0.000117	8.76347e-05	0	0	5.69184e-05
OTU_271	k__Fungi	p__Ascomycota	c__Eurotiomycetes	o__Eurotiales	f__Trichocomaceae	g__Talaromyces	Others	0.000340599	0.000591628	0.000444247	0	8.88099e-05	9.33271e-05	0.000209679	0.00035317	0.000922339	0.001755	0.000262904	0.00112486	0.000430965	0.000796858
OTU_272	k__Fungi	p__Basidiomycota	c__Agaricomycetes	o__Geastrales	f__Geastraceae	g__Geastrum	s__Geastrum_saccatum	0.00113533	0.00133116	0.00177699	0.000480077	0.00133215	0.000186654	0.000545165	0.00035317	0.000276702	0.000936001	0.000525808	0.00119985	0.000161612	0.000341511
OTU_275	k__Fungi	p__Ascomycota	c__Eurotiomycetes	o__Verrucariales	f__Verrucariaceae	g__Willeya	s__Willeya_diffractella	0.000454133	0.00310605	0	0.000480077	0.00062167	0.000979935	0.000377422	0.000176585	0.000184468	0.001521	0.000525808	7.49906e-05	0.000161612	0.000170755
OTU_280	k__Fungi	p__Ascomycota	c__Dothideomycetes	o__Pleosporales	f__Cucurbitariaceae	Others	Others	0.018733	0.01272	0.0199911	0.00336054	0.00976909	0.0259916	0.0240711	0.00688681	0.00866999	0.0870481	0.00113925	0.00772403	0.0138447	0.0136035
OTU_282	k__Fungi	p__Basidiomycota	c__Agaricomycetes	o__Russulales	f__	g__	s__	0	0	0.000444247	0	0.00026643	0.000373308	0.000335486	0	0	0	0	0	0.000430965	0.000910695
OTU_285	k__Fungi	p__Basidiomycota	c__Agaricomycetes	Others	Others	Others	Others	0	0	0	0	0	4.66636e-05	0.000503229	0	0	0	0	0	0	5.69184e-05
OTU_288	k__Fungi	p__Basidiomycota	c__Agaricomycetes	o__Agaricales	Others	Others	Others	0	0	0	0	0	0.000746617	0.000251615	0	0	0	0	0	5.38706e-05	0.000113837
OTU_289	k__Fungi	p__Ascomycota	c__Eurotiomycetes	o__Chaetothyriales	Others	Others	Others	0.000227066	0.000295814	0.000888494	0	0.00017762	0.000513299	0.00029355	8.82924e-05	0	0	0	0	0	0
OTU_291	k__Fungi	p__Ascomycota	c__Eurotiomycetes	o__Eurotiales	f__Trichocomaceae	g__Thermomyces	s__Thermomyces_lanuginosus	0.000567666	0	0.000888494	0	0.00026643	0	4.19358e-05	0	0	0.002106	0	0.00127484	0.000269353	5.69184e-05
OTU_292	k__Fungi	p__Ascomycota	c__Dothideomycetes	Others	Others	Others	Others	0.00499546	0.00591628	0.00577521	0.00144023	0.00213144	0.00139991	0.00314518	0.00326682	0.00359712	0.002691	0.00359302	0.00187477	0.00150838	0.00227674
OTU_293	k__Fungi	p__Ascomycota	c__Pezizomycetes	o__Pezizales	f__Sarcosomataceae	g__Plectania	s__Plectania_rhytidia	0	0	0	0	0	0.000326645	0.000838715	0	9.22339e-05	0.000117	0	7.49906e-05	0.00307062	0.00318743
OTU_296	k__Fungi	p__Basidiomycota	c__Exobasidiomycetes	o__Entylomatales	f__Entylomataceae	g__Entyloma	s__Entyloma_ficariae	0	0	0	0	8.88099e-05	4.66636e-05	0.000629036	0	0	0	0	0.000149981	0	0.000170755
OTU_302	k__Fungi	p__Basidiomycota	c__Agaricomycetes	o__Polyporales	Others	Others	Others	0	0	0	0	8.88099e-05	0.000326645	0.000419358	0	0	0	0	0	0.000161612	0.000227674
OTU_304	k__Fungi	p__Ascomycota	c__Leotiomycetes	o__Rhytismatales	Others	Others	Others	0	0	0	0	0	0.000139991	0	0	0	0.000117	0.000438174	0.000149981	0.00177773	0.000113837
OTU_308	k__Fungi	p__Ascomycota	c__Sordariomycetes	o__Magnaporthales	f__Magnaporthaceae	Others	Others	0.00295186	0.00236651	0.00177699	0.00240038	0.000976909	0.00158656	0.00192904	0.0371711	0.00627191	0.001755	0.00131452	0.00262467	0.00414804	0.00398429
OTU_309	k__Fungi	p__Cryptomycota	c__unidentified_Cryptomycota	o__unidentified_Cryptomycota	f__unidentified_Cryptomycota	g__Rozella	s__	0.000567666	0.00103535	0.00177699	0.000480077	0.00044405	0.000186654	0.000251615	0	0	0	0	0	0	0
OTU_311	k__Fungi	p__Basidiomycota	c__Tremellomycetes	o__Tremellales	f__Bulleribasidiaceae	g__Dioszegia	s__	0.00340599	0.000887443	0.000888494	0.00576092	0.00079929	0.000186654	8.38715e-05	0.00141268	0.000645637	0.000702001	0.000876347	0.000149981	0.000107741	0.000170755
OTU_312	k__Fungi	p__Ascomycota	c__Pezizomycetes	o__Pezizales	f__Sarcosomataceae	g__Strobiloscypha	s__Strobiloscypha_cupressina	0	0	0	0	0	0	4.19358e-05	0	0	0	0	0	0.00086193	0.00073994
OTU_314	k__Fungi	p__Basidiomycota	c__Tremellomycetes	o__Tremellales	f__Rhynchogastremataceae	g__Papiliotrema	s__Papiliotrema_flavescens	0.001703	0.00221861	0.000888494	0	0.00062167	0.000233318	0.000125807	0.000529755	0.000737871	0.000234	0.000175269	0	0.000107741	0.000170755
OTU_320	k__Fungi	p__Ascomycota	c__Dothideomycetes	o__Pleosporales	f__Didymellaceae	Others	Others	0.023842	0.0177489	0.035984	0.000480077	0.0189165	9.33271e-05	0.000125807	0.0164224	0.0129127	0.00748801	8.76347e-05	0.00884889	0.000161612	0
OTU_321	k__Fungi	p__Ascomycota	c__Sordariomycetes	o__Hypocreales	Others	Others	Others	0.000227066	0	0	0	0	0.000186654	4.19358e-05	8.82924e-05	0	0.000117	8.76347e-05	0.000824897	0.00684157	0.000796858
OTU_324	k__Fungi	p__Basidiomycota	c__Agaricomycetes	o__Gomphales	f__Gomphaceae	Others	Others	0	0	0	0	0	9.33271e-05	0.000587101	0	0	0	0	0	0	0.000170755
OTU_325	k__Fungi	p__Basidiomycota	c__Agaricomycetes	Others	Others	Others	Others	0	0	0	0	0	0.000139991	8.38715e-05	0	0	0	0	0	0.000107741	0.000113837
OTU_328	k__Fungi	p__Ascomycota	Others	Others	Others	Others	Others	0.00193006	0	0	0	0	0	0	0	0	0.000117	0	0	0	0
OTU_329	k__Fungi	p__Basidiomycota	c__Agaricomycetes	Others	Others	Others	Others	0	0	0	0	0.00026643	0.000933271	0.0023484	0	0	0	0	0	5.38706e-05	0.000512266
OTU_330	k__Fungi	p__Basidiomycota	c__Agaricomycetes	o__Russulales	f__Lachnocladiaceae	g__Scytinostroma	s__Scytinostroma_eurasiaticogalactinum	0	0	0	0	0	0.000139991	4.19358e-05	0	0	0	0	0	5.38706e-05	0.000455347
OTU_331	k__Fungi	p__Basidiomycota	c__Agaricostilbomycetes	o__Agaricostilbales	f__Kondoaceae	g__Kondoa	s__Kondoa_phyllada	0	0	0	0	0	0.000279981	0	0	0	0.000117	8.76347e-05	0	0.00123902	0.00108145
OTU_332	k__Fungi	p__Basidiomycota	c__Agaricomycetes	o__Polyporales	Others	Others	Others	0	0	0	0	0.000976909	0.0015399	0.00142582	0	0	0	0	0.000149981	0.000646447	0.00113837
OTU_333	k__Fungi	p__Basidiomycota	c__Agaricomycetes	o__Agaricales	f__Tricholomataceae	g__Infundibulicybe	s__Infundibulicybe_gibba	0	0	0.000444247	0	8.88099e-05	0.000559963	0.00104839	0	9.22339e-05	0	0	0.000224972	0.000430965	0.000910695
OTU_335	k__Fungi	p__Ascomycota	c__Sordariomycetes	o__Glomerellales	f__Glomerellaceae	g__Colletotrichum	s__Colletotrichum_sp._AHU9748	0	0	0	0	0.00017762	0.000419972	0.000209679	0	0	0	0.000175269	0	5.38706e-05	5.69184e-05
OTU_336	k__Fungi	p__Basidiomycota	c__Agaricomycetes	o__Polyporales	Others	Others	Others	0.000454133	0.000147907	0.00355398	0.00240038	0.00941385	0.00541297	0.0103162	8.82924e-05	0.000184468	0.000234	0.000613443	0.00112486	0.00199321	0.00409813
OTU_337	k__Fungi	p__Basidiomycota	c__Agaricomycetes	o__Auriculariales	f__Exidiaceae	g__	s__	0.000113533	0	0	0	0.00017762	0.000419972	0.00192904	0	0	0	0	0.000149981	0	0.000398429
OTU_338	k__Fungi	p__Basidiomycota	c__Agaricomycetes	o__Agaricales	f__Physalacriaceae	g__Gloiocephala	s__Gloiocephala_aquatica	0.0020436	0.00103535	0.000888494	0.00144023	0.00381883	0.00970602	0.00696134	0	0	0	0	0.000299963	0.00603351	0.00517958
OTU_339	k__Fungi	p__Basidiomycota	c__Agaricomycetes	o__Agaricales	f__Tricholomataceae	Others	Others	0	0	0	0	0	0.000466636	0.000167743	0	0	0	0	0	0.000161612	0.000113837
OTU_340	k__Fungi	p__Chytridiomycota	c__Chytridiomycetes	o__Rhizophydiales	Others	Others	Others	0.000567666	0.00118326	0.00177699	0.000960154	0.00044405	0.000186654	0.000251615	0	0	0	0	0	0	0
OTU_341	k__Fungi	p__Basidiomycota	c__Agaricomycetes	o__Polyporales	Others	Others	Others	0.000113533	0	0.00177699	0	0.00204263	0.0010266	0.00285163	0	0	0	0.000175269	0.000224972	0.000323224	0.000910695
OTU_344	k__Fungi	p__Ascomycota	c__Lecanoromycetes	o__Ostropales	f__Stictidaceae	g__Acarosporina	s__Acarosporina_microspora	0.000227066	0.000147907	0.000888494	0	0.00062167	0.000186654	4.19358e-05	0	0	0	0	0.000374953	0.000107741	0
OTU_347	k__Fungi	p__Basidiomycota	c__Pucciniomycetes	o__Pucciniales	Others	Others	Others	0	0	0	0	0	9.33271e-05	0.000461293	0	0	0	0	0	5.38706e-05	0
OTU_349	k__Fungi	p__Basidiomycota	c__Pucciniomycetes	o__Pucciniales	f__Pucciniaceae	Others	Others	0.00158946	0.00133116	0.00310973	0	0.000888099	0.000746617	0.000377422	0.0134204	0.0057185	0.001755	0.000175269	0.000824897	0.000323224	0.00073994
OTU_351	k__Fungi	p__Ascomycota	c__Dothideomycetes	o__Pleosporales	f__Cucurbitariaceae	g__Pyrenochaeta	s__	0.000454133	0	0	0	0.00017762	0.000233318	0	0	9.22339e-05	0.000117	0	0	0.000161612	5.69184e-05
OTU_357	k__Fungi	p__Ascomycota	c__Pezizomycetes	o__Pezizales	f__Pyronemataceae	g__Pyronema	s__Pyronema_domesticum	0	0	0	0	0	0.000139991	0	0.000529755	0	0	0.00105162	0.000449944	0.00269353	0.000569184
OTU_359	k__Fungi	p__Ascomycota	c__Sordariomycetes	o__Hypocreales	Others	Others	Others	0.0023842	0.0020707	0.00133274	0.000960154	0.00079929	0.000419972	0.00100646	0.00414974	0.00332042	0.004095	0.000525808	0.000524934	0.00140064	0.00142296
OTU_360	k__Fungi	p__Basidiomycota	c__Agaricomycetes	o__Agaricales	Others	Others	Others	0	0	0	0	0	0.000233318	0.000419358	0	0	0	0	0	5.38706e-05	0.000170755
OTU_365	k__Fungi	p__Basidiomycota	c__Agaricomycetes	o__Corticiales	f__Corticiaceae	g__Sistotrema	s__	0	0	0	0	0	0.000233318	0.000125807	0	0	0	0	0	0.00118515	0
OTU_370	k__Fungi	p__Basidiomycota	c__Agaricomycetes	o__Polyporales	f__unidentified_Polyporales	g__Postia	s__Postia_caesia	0	0	0	0	0.00071048	0.000373308	0.000880651	0	0	0	0	7.49906e-05	5.38706e-05	5.69184e-05
OTU_372	k__Fungi	p__Basidiomycota	c__Agaricomycetes	o__Polyporales	Others	Others	Others	0.000567666	0.00147907	0.0075522	0.00528084	0.0249556	0.0121325	0.0165227	8.82924e-05	0	0.001755	0.00105162	0.00554931	0.00490222	0.00779783
OTU_373	k__Fungi	p__Mucoromycota	c__unidentified_Mucoromycota	o__Umbelopsidales	f__Umbelopsidaceae	g__Umbelopsis	s__Umbelopsis_nana	0.000227066	0	0.000888494	0	0.00017762	9.33271e-05	4.19358e-05	8.82924e-05	9.22339e-05	0.000234	0	0.000149981	5.38706e-05	0.000170755
OTU_374	k__Fungi	p__Basidiomycota	c__Agaricomycetes	Others	Others	Others	Others	0	0	0	0	8.88099e-05	0.000513299	0.000419358	0	0	0	0	0	5.38706e-05	0.000113837
OTU_376	k__Fungi	p__Ascomycota	c__Sordariomycetes	o__Xylariales	f__unidentified_Xylariales	g__unidentified_Xylariales	Others	0.000227066	0.000739536	0.000444247	0.000480077	0.00142096	0.000419972	0.00100646	0	9.22339e-05	0.002457	0.000262904	0.000599925	0.000430965	0.000398429
OTU_380	k__Fungi	p__Basidiomycota	c__Cystobasidiomycetes	o__Cystobasidiales	f__Cystobasidiaceae	g__Cystobasidium	s__Cystobasidium_sp._'cassiicola'	0.000908265	0	0	0	8.88099e-05	0.000139991	4.19358e-05	0.000794632	0.00156798	0.000351	0.00157743	0.000149981	0.000107741	0.000113837
OTU_381	k__Fungi	p__Basidiomycota	c__Pucciniomycetes	o__Pucciniales	f__Pileolariaceae	g__Uromycladium	s__Uromycladium_tepperianum	0	0	0	0	0.00017762	4.66636e-05	4.19358e-05	0	0	0.000117	0.00140216	0.00262467	0.000592577	0
OTU_384	k__Fungi	p__Basidiomycota	c__Tremellomycetes	o__Tremellales	Others	Others	Others	0.000681199	0.000591628	0	0	0.00017762	0	0	0.000529755	0.000368936	0	0	0	0	5.69184e-05
OTU_385	k__Fungi	p__Basidiomycota	c__Pucciniomycetes	o__Pucciniales	f__Cronartiaceae	Others	Others	0.00124886	0	0	0	0	0	0	0	0	0	0	0	0	0
OTU_387	k__Fungi	p__Ascomycota	c__Eurotiomycetes	o__Eurotiales	f__Aspergillaceae	g__Penicillium	s__Penicillium_solitum	0.00431426	0.00680373	0.00355398	0.00240038	0.00275311	0.000466636	0.000712908	0.00856437	0.0344955	0.024219	0.0293576	0.024072	0.00533319	0.00352894
OTU_394	k__Fungi	p__Basidiomycota	c__Pucciniomycetes	Others	Others	Others	Others	0	0	0	0	0.00062167	0	0	0	0	0	0.000175269	0.000749906	0	0
OTU_395	k__Fungi	p__Mucoromycota	c__unidentified_Mucoromycota	o__Mortierellales	f__Mortierellaceae	g__Mortierella	s__Mortierella_verticillata	0.000340599	0.000443721	0.00133274	0	8.88099e-05	0.000139991	8.38715e-05	0	0	0.000117	0	0.000149981	5.38706e-05	0.000113837
OTU_398	k__Fungi	p__Ascomycota	c__Dothideomycetes	Others	Others	Others	Others	0.000340599	0.000147907	0.000888494	0	0	0	0	8.82924e-05	0.00470393	0.000351	0	0	0	0
OTU_400	k__Fungi	p__Ascomycota	c__Sordariomycetes	o__unidentified_Sordariomycetes	f__unidentified_Sordariomycetes	g__Infundibulomyces	s__Infundibulomyces_sp._NR-2006a	0	0	0	0	8.88099e-05	9.33271e-05	0.000419358	0	0	0	0	0	0.000161612	0.000284592
OTU_404	k__Fungi	p__Basidiomycota	c__Pucciniomycetes	o__Pucciniales	f__Melampsoraceae	g__Melampsora	s__	0.00249773	0.0020707	0.000444247	0	8.88099e-05	9.33271e-05	0.00029355	0	0	0	0	0	0	0
OTU_409	k__Fungi	p__Basidiomycota	c__Agaricomycetes	o__Sebacinales	Others	Others	Others	0	0	0	0	0	0.000139991	0.000209679	0	0	0	8.76347e-05	0	0.000430965	0.000796858
OTU_413	k__Fungi	p__Basidiomycota	c__Agaricomycetes	o__Agaricales	Others	Others	Others	0.000340599	0.000147907	0	0	0.00079929	0.00312646	0.00192904	0.000264877	0.000184468	0	0	0.000224972	0.00226257	0.00210598
OTU_415	k__Fungi	p__Chytridiomycota	c__Chytridiomycetes	o__unidentified_Chytridiomycetes	f__Synchytriaceae	g__Synchytrium	s__Synchytrium_decipiens	0	0	0.000444247	0	0.00026643	0	0.00788392	0	0	0	0	0	0	0
OTU_416	k__Fungi	p__Basidiomycota	c__Agaricomycetes	Others	Others	Others	Others	0	0	0	0	0	4.66636e-05	0.00029355	0	0	0	0	0	0	0
OTU_417	k__Fungi	p__Ascomycota	c__Dothideomycetes	o__Pleosporales	Others	Others	Others	0.000908265	0.00576838	0.00177699	0.00192031	0.0017762	0.00121325	0.00146775	0.000264877	0.000737871	0.001053	0.00166506	0.00299963	0.00285514	0.00073994
OTU_420	k__Fungi	p__Basidiomycota	c__Agaricomycetes	o__Thelephorales	f__	g__	s__	0.00113533	0.00103535	0.00355398	0.00480077	0.00159858	0.00214652	0.00712908	0.000618047	0.000737871	0.000702001	0.000701078	0.000749906	0.00150838	0.00199215
OTU_421	k__Fungi	p__Ascomycota	c__Dothideomycetes	o__Pleosporales	f__unidentified_Pleosporales	g__Heleiosa	s__Heleiosa_barbatula	0	0	0	0	0	0	0	0	0	0	0	0.000149981	0.000430965	0.000227674
OTU_422	k__Fungi	p__Ascomycota	c__Lecanoromycetes	o__Ostropales	f__Stictidaceae	g__Cyanodermella	s__Cyanodermella_oleoligni	0.00124886	0.00340186	0.00133274	0	0.00017762	9.33271e-05	0.000125807	8.82924e-05	0.00046117	0	0	0.000224972	0.000107741	0.000284592
OTU_425	k__Fungi	p__Basidiomycota	c__Cystobasidiomycetes	o__	f__	g__	s__	0.000454133	0.00221861	0	0	0.00017762	0	0	0.000264877	0.00046117	0.000117	0	0	5.38706e-05	0
OTU_426	k__Fungi	p__Basidiomycota	c__Agaricomycetes	o__Agaricales	Others	Others	Others	0	0	0	0	0	0.000279981	0.000335486	0	0	0	0	0	5.38706e-05	0
OTU_429	k__Fungi	p__Basidiomycota	c__Agaricomycetes	Others	Others	Others	Others	0	0	0	0	0	0.000186654	0.000629036	0	0	0	0	0	0	0.000398429
OTU_431	k__Fungi	p__Basidiomycota	c__Agaricomycetes	o__Polyporales	Others	Others	Others	0	0	0	0	0	4.66636e-05	4.19358e-05	0	0	0	0	0	5.38706e-05	0.000455347
OTU_434	k__Fungi	p__Ascomycota	c__Lecanoromycetes	o__Ostropales	f__Gyalectaceae	g__Petractis	s__Petractis_nodispora	0	0	0	0	0	0	4.19358e-05	0	0	0	0	0	0.000215482	0.000341511
OTU_439	k__Fungi	p__Ascomycota	c__Dothideomycetes	o__Botryosphaeriales	f__Botryosphaeriaceae	g__Lasiodiplodia	s__Lasiodiplodia_theobromae	0.00193006	0.00133116	0.00444247	0	0.00150977	0.000839944	0.000712908	0.000882924	0.000553403	0.00117	0.000438174	0.000374953	5.38706e-05	0.000227674
OTU_441	k__Fungi	p__Ascomycota	c__Eurotiomycetes	o__Onygenales	Others	Others	Others	0.000113533	0.000295814	0.000444247	0	0	0	8.38715e-05	8.82924e-05	0.00276702	0.000234	0.000262904	0.000299963	0.000161612	0.000227674
OTU_447	k__Fungi	p__Ascomycota	c__Sordariomycetes	o__Xylariales	f__Apiosporaceae	g__Arthrinium	Others	0.000113533	0	0.000444247	0	8.88099e-05	0.000466636	0.00104839	0	0	0	0.000175269	0.00202475	0.00166999	0.00108145
OTU_450	k__Fungi	p__Basidiomycota	c__Agaricomycetes	o__Cantharellales	f__Tulasnellaceae	g__Tulasnella	s__Tulasnella_asymmetrica	0	0	0	0	0.000888099	0.000279981	0.000167743	0	0	0	0	0	0	0.000170755
OTU_453	k__Fungi	p__Ascomycota	c__Taphrinomycetes	o__Taphrinales	f__Taphrinaceae	g__Taphrina	s__	0.00113533	0.000887443	0	0	8.88099e-05	9.33271e-05	8.38715e-05	8.82924e-05	0.000184468	0	0	0.000374953	5.38706e-05	0
OTU_454	k__Fungi	p__Basidiomycota	c__Pucciniomycetes	o__Septobasidiales	f__Septobasidiaceae	g__Septobasidium	s__Septobasidium_burtii	0.000340599	0.000147907	0	0	8.88099e-05	4.66636e-05	4.19358e-05	0.00035317	0.000184468	0.000117	0.000262904	0.000299963	0.000323224	0.000113837
OTU_461	k__Fungi	p__Basidiomycota	c__Exobasidiomycetes	o__Exobasidiales	f__Cryptobasidiaceae	g__Acaromyces	s__Acaromyces_ingoldii	0	0.000147907	0	0.00144023	0.00017762	0	0	0.000176585	0.00046117	0.001755	0.00622207	0.00817398	0.000484835	0.000113837
OTU_464	k__Fungi	p__Zoopagomycota	c__Entomophthoromycetes	o__Entomophthorales	f__Ancylistaceae	g__Conidiobolus	s__Conidiobolus_coronatus	0	0	0	0	0.00044405	0.000746617	0.000125807	0	0	0	0	0	0	0
OTU_468	k__Fungi	p__Ascomycota	c__Lecanoromycetes	o__Lecanorales	Others	Others	Others	0	0.000739536	0	0	8.88099e-05	0	0	8.82924e-05	0.000184468	0.000234	0	0	0.000430965	0.000569184
OTU_470	k__Fungi	p__Basidiomycota	c__Agaricomycetes	o__Cantharellales	f__Tulasnellaceae	g__Tulasnella	Others	0	0	0	0	0	9.33271e-05	0.000125807	0	0	0	0	0	0	0.000341511
OTU_473	k__Fungi	p__Ascomycota	c__Dothideomycetes	Others	Others	Others	Others	0	0	0	0	0	4.66636e-05	4.19358e-05	0.00220731	9.22339e-05	0	0	0	5.38706e-05	5.69184e-05
OTU_474	k__Fungi	p__Basidiomycota	c__Agaricomycetes	o__Boletales	f__Tapinellaceae	g__Pseudomerulius	s__Pseudomerulius_aureus	0	0	0	0	0	0.000139991	0.00029355	0	0	0	0	0	0	0
OTU_475	k__Fungi	p__Basidiomycota	c__Agaricomycetes	o__Russulales	f__Lachnocladiaceae	Others	Others	0.000227066	0	0	0	0	0.000186654	0.000503229	0	0	0	0	0	5.38706e-05	0.000170755
OTU_483	k__Fungi	p__Basidiomycota	c__Agaricomycetes	o__Polyporales	f__Irpicaceae	g__Ceriporia	s__Ceriporia_reticulata	0.000227066	0	0.000888494	0.000960154	0.00381883	0.00401307	0.0035226	0	0	0	0.000350539	7.49906e-05	0.00102354	0.00165063
OTU_484	k__Fungi	p__Basidiomycota	c__Agaricomycetes	o__Boletales	f__Paxillaceae	g__Hydnomerulius	s__Hydnomerulius_pinastri	0.000113533	0	0	0	0.00071048	4.66636e-05	0.000167743	0	0	0	0	0.000149981	0.000107741	0
OTU_485	k__Fungi	p__Ascomycota	c__Eurotiomycetes	o__Eurotiales	f__Aspergillaceae	g__Aspergillus	s__Aspergillus_sp._CPCC_480064	0	0.000147907	0	0	0	4.66636e-05	8.38715e-05	0.000618047	0.00507286	0.000702001	0	0.000449944	0.000269353	0.000341511
OTU_487	k__Fungi	p__Basidiomycota	c__Cystobasidiomycetes	o__unidentified_Cystobasidiomycetes	f__unidentified_Cystobasidiomycetes	g__Symmetrospora	s__Symmetrospora_symmetrica	0.00124886	0.000887443	0.000888494	0	0	0.000186654	0.000167743	0.00158926	0.000645637	0.000585001	0.000525808	7.49906e-05	0.000215482	0.000227674
OTU_490	k__Fungi	p__Ascomycota	c__Saccharomycetes	o__Saccharomycetales	f__Debaryomycetaceae	g__unidentified_Debaryomycetaceae	s__Yamadazyma_triangularis	0	0	0	0	0	0	0	0.000618047	0.00129127	0	0	0	0	0
OTU_492	k__Fungi	p__Basidiomycota	c__Agaricomycetes	o__Russulales	Others	Others	Others	0	0	0	0	0	9.33271e-05	0.00029355	0	0	0	0	0	0.000161612	0.000170755
OTU_496	k__Fungi	p__Basidiomycota	c__Agaricomycetes	o__Russulales	Others	Others	Others	0.000340599	0.000591628	0	0	0.0017762	0.00228651	0.00423551	8.82924e-05	0	0	0	0.000299963	0.000538706	0.0021629
OTU_497	k__Fungi	p__Basidiomycota	Others	Others	Others	Others	Others	0.00147593	0	0.000444247	0	0	9.33271e-05	0	0	0	0	0	0	5.38706e-05	0
OTU_498	k__Fungi	p__Ascomycota	c__Saccharomycetes	o__Saccharomycetales	f__Saccharomycetaceae	g__Kazachstania	s__Kazachstania_telluris	0.000113533	0.000147907	0.000888494	0	0.00035524	0.000139991	4.19358e-05	0.000264877	0.000184468	0	0	0	5.38706e-05	0
OTU_503	k__Fungi	p__Basidiomycota	c__Agaricomycetes	o__Russulales	f__Lachnocladiaceae	g__Scytinostroma	s__Scytinostroma_eurasiaticogalactinum	0	0	0	0	0	4.66636e-05	0.000251615	0	0	0	0	0	0	5.69184e-05
OTU_504	k__Fungi	p__Mucoromycota	c__unidentified_Mucoromycota	o__Mucorales	f__Lichtheimiaceae	g__Circinella	s__Circinella_umbellata	0	0	0	0	0.00017762	0.000279981	8.38715e-05	0	0	0	0	0	0	0
OTU_507	k__Fungi	p__Basidiomycota	c__Agaricomycetes	Others	Others	Others	Others	0	0	0	0	0.00106572	0.0010266	0.00213872	0	0	0	0	0	5.38706e-05	0.000170755
OTU_510	k__Fungi	p__Basidiomycota	c__Agaricomycetes	Others	Others	Others	Others	0	0	0	0	0	0.000186654	4.19358e-05	0	0	0	0	0	0.000484835	0.000113837
OTU_511	k__Fungi	p__Ascomycota	c__	o__	f__	g__	s__	0.000340599	0.000887443	0	0	8.88099e-05	0	0.000125807	0.000264877	9.22339e-05	0.000117	0	0	0	0
OTU_520	k__Fungi	p__Chytridiomycota	c__Chytridiomycetes	o__Spizellomycetales	f__Olpidiaceae	g__Olpidium	s__	0.00181653	0	0	0	0	0	0	0	0	0	0	0	0	0
OTU_523	k__Fungi	p__Ascomycota	c__Sordariomycetes	Others	Others	Others	Others	0	0	0	0	8.88099e-05	4.66636e-05	0.000209679	0.00035317	0.000276702	0	8.76347e-05	0.000224972	0.000484835	0
OTU_524	k__Fungi	p__Basidiomycota	c__Agaricomycetes	Others	Others	Others	Others	0	0	0	0	0	0.000139991	4.19358e-05	0	0	0	0	0	0.000161612	0.000227674
OTU_528	k__Fungi	p__Basidiomycota	c__Agaricomycetes	o__	f__	g__	s__	0.000113533	0	0.000888494	0	8.88099e-05	0.000279981	0.000419358	0	0	0	0	0	0.000107741	0.000227674
OTU_533	k__Fungi	p__Basidiomycota	c__Agaricomycetes	Others	Others	Others	Others	0	0	0	0	0	9.33271e-05	0.00029355	0	0	0	0	0	5.38706e-05	5.69184e-05
OTU_538	k__Fungi	p__Basidiomycota	c__Agaricomycetes	o__Gomphales	f__Gomphaceae	g__Clavariadelphus	s__Clavariadelphus_pistillaris	0	0	0	0	0	0	0.000167743	0	0	0	0	0	0	5.69184e-05
OTU_545	k__Fungi	p__Basidiomycota	c__Agaricomycetes	o__Cantharellales	f__Tulasnellaceae	g__Tulasnella	s__Tulasnella_asymmetrica	0	0	0.000444247	0	0.000976909	0.000279981	4.19358e-05	0	0	0	0	0.000149981	0.000269353	5.69184e-05
OTU_550	k__Fungi	p__Basidiomycota	c__Agaricostilbomycetes	o__Agaricostilbales	f__Chionosphaeraceae	Others	Others	0	0	0	0	0	0	4.19358e-05	0	0.000368936	0.000117	0.000613443	0.000149981	5.38706e-05	0
OTU_562	k__Fungi	p__Basidiomycota	c__Agaricomycetes	o__Agaricales	f__Tricholomataceae	Others	Others	0	0	0	0	0.00044405	0.0015399	0.00104839	0	0	0	0	7.49906e-05	0.000808059	0.000910695
OTU_563	k__Fungi	p__Cryptomycota	c__unidentified_Cryptomycota	o__unidentified_Cryptomycota	f__unidentified_Cryptomycota	g__Rozella	Others	0	0	0	0	0	9.33271e-05	8.38715e-05	0	0	0	0	0	0	0
OTU_566	k__Fungi	p__Basidiomycota	c__Agaricomycetes	o__Boletales	f__Coniophoraceae	g__Coniophora	s__	0	0	0	0	0	4.66636e-05	0.000125807	0	9.22339e-05	0	0	7.49906e-05	5.38706e-05	0.000170755
OTU_574	k__Fungi	p__Ascomycota	c__Saccharomycetes	o__Saccharomycetales	f__Debaryomycetaceae	g__unidentified_Debaryomycetaceae	s__Candida_quercitrusa	0.000567666	0.00399349	0.00177699	0	0.00017762	4.66636e-05	0	8.82924e-05	0.000184468	0	0	0	5.38706e-05	0
OTU_576	k__Fungi	p__Ascomycota	c__Sordariomycetes	o__Sordariales	Others	Others	Others	0	0	0	0	0	0	0.000167743	0	0	0	0.000701078	0	0.000215482	0.000853777
OTU_578	k__Fungi	p__Basidiomycota	c__Classiculomycetes	o__Classiculales	f__unidentified_Classiculales	g__Classicula	s__Classicula_fluitans	0	0	0	0	0	4.66636e-05	8.38715e-05	0	0	0	0	7.49906e-05	0.000215482	0.000455347
OTU_591	k__Fungi	p__Basidiomycota	c__Agaricomycetes	o__Corticiales	f__Corticiaceae	g__Phlebia	Others	0	0	0	0.000480077	0.00062167	0.0020532	0.00532584	0	0	0	0	7.49906e-05	0.000215482	0.000796858
OTU_592	k__Fungi	p__Ascomycota	c__Pezizomycetes	o__Pezizales	f__Pyronemataceae	g__	s__	0	0	0	0	0	0	0	0	0	0	0	0	0.000969671	0
OTU_601	k__Fungi	p__Basidiomycota	c__Exobasidiomycetes	o__Exobasidiales	f__Exobasidiaceae	g__Exobasidium	s__Exobasidium_gracile	0.000227066	0.000591628	0.000444247	0	0	0	8.38715e-05	0.000441462	0.000737871	0.000117	0	0	0	0
OTU_602	k__Fungi	p__Mucoromycota	c__unidentified_Mucoromycota	o__Mucorales	f__Lichtheimiaceae	g__Rhizomucor	s__	0	0.000295814	0	0	8.88099e-05	0	0	0	0	0	0	7.49906e-05	0.000107741	0
OTU_610	k__Fungi	p__Ascomycota	Others	Others	Others	Others	Others	0.0027248	0.00502884	0.00444247	0.00192031	0.00071048	0.000139991	8.38715e-05	0.00167756	0.00295148	0.001521	0.000525808	0.000599925	0.000107741	0.000113837
OTU_613	k__Fungi	p__Basidiomycota	c__Agaricomycetes	Others	Others	Others	Others	0.000113533	0	0	0	0.00026643	0.000233318	0.000964522	0	0	0	0	0	0	0.00073994
OTU_617	k__Fungi	p__Basidiomycota	c__Agaricomycetes	o__Cantharellales	f__Tulasnellaceae	g__Tulasnella	s__Tulasnella_asymmetrica	0	0	0	0	0.00035524	0.000279981	0.000125807	0	0	0	0	0	0.000323224	0.0015368
OTU_620	k__Fungi	p__Cryptomycota	c__	o__	f__	g__	s__	0	0	0	0	0	0	0.000209679	0	0	0	0	0	0	0
OTU_621	k__Fungi	p__Basidiomycota	c__Microbotryomycetes	o__Sporidiobolales	f__Sporidiobolaceae	g__Sporobolomyces	s__Sporobolomyces_roseus	0.000227066	0.000147907	0.000888494	0.000960154	0.00053286	0.000186654	8.38715e-05	0.000176585	9.22339e-05	0	0.000262904	0.000149981	0	0.000113837
OTU_625	k__Fungi	p__Basidiomycota	c__Pucciniomycetes	o__Pucciniales	f__Pucciniaceae	g__Gymnosporangium	s__Gymnosporangium_asiaticum	0.000340599	0.000295814	0.00355398	0.00144023	0.00781528	0.0937004	0.00213872	0	0	0.000234	0	0	0.000592577	0
OTU_628	k__Fungi	p__Ascomycota	c__Lichinomycetes	o__Lichinales	f__Lichinaceae	g__Digitothyrea	s__Digitothyrea_divergens	0.000227066	0	0	0	0.00035524	0	0.000209679	0.00035317	9.22339e-05	0.000351	0	0.000149981	0.000107741	0
OTU_634	k__Fungi	p__Basidiomycota	c__Tremellomycetes	o__Tremellales	f__Bulleribasidiaceae	g__Vishniacozyma	s__Vishniacozyma_dimennae	0.001703	0.00103535	0	0.000960154	0.00026643	0	8.38715e-05	0.000441462	0.000553403	0	0.000525808	7.49906e-05	0	0
OTU_637	k__Fungi	p__Basidiomycota	c__Agaricomycetes	o__Agaricales	f__Tricholomataceae	Others	Others	0	0	0	0	0	0.000233318	0.000125807	0	0	0	0	0	5.38706e-05	0.000113837
OTU_638	k__Fungi	Others	Others	Others	Others	Others	Others	0	0	0	0	0.000888099	4.66636e-05	0	0.000176585	9.22339e-05	0	0	0	0	0
OTU_639	k__Fungi	p__Basidiomycota	c__Agaricomycetes	o__Cantharellales	f__Tulasnellaceae	g__Tulasnella	Others	0	0	0	0	8.88099e-05	4.66636e-05	8.38715e-05	0	0	0	0	0	5.38706e-05	0.000227674
OTU_640	k__Fungi	p__Basidiomycota	c__Wallemiomycetes	o__Wallemiales	f__unidentified_Wallemiales	g__Wallemia	s__Wallemia_hederae	0	0	0	0	0	4.66636e-05	8.38715e-05	0	0	0	0	0	5.38706e-05	0
OTU_645	k__Fungi	p__Ascomycota	Others	Others	Others	Others	Others	0.000340599	0.00147907	0.000888494	0	0.00150977	9.33271e-05	0.000167743	0	0.000553403	0.000234	0.000262904	0.000149981	5.38706e-05	0.000227674
OTU_647	k__Fungi	p__Ascomycota	c__Orbiliomycetes	o__Orbiliales	f__Orbiliaceae	g__Arthrobotrys	s__Arthrobotrys_oligospora	0.000227066	0	0	0	0	0.000373308	0.000125807	8.82924e-05	0	0.000117	0	0.000149981	0.000700318	0
OTU_649	k__Fungi	p__Ascomycota	c__Pezizomycetes	o__Pezizales	f__Pezizaceae	g__Peziza	s__Peziza_vesiculosa	0	0	0	0	0.00026643	9.33271e-05	0.000125807	0	0	0	0	0.000374953	0.000323224	0.000455347
OTU_650	k__Fungi	p__Ascomycota	Others	Others	Others	Others	Others	0.000227066	0.000147907	0	0	0	0	0	0.000706339	0	0	0	0	0	5.69184e-05
OTU_651	k__Fungi	Others	Others	Others	Others	Others	Others	0.000340599	0.000147907	0.00133274	0	0.00035524	0.000279981	8.38715e-05	0	0	0	0	0	0	0
OTU_654	k__Fungi	p__Basidiomycota	c__Agaricomycetes	o__Agaricales	f__Schizophyllaceae	g__Schizophyllum	s__Schizophyllum_commune	0	0	0.00222124	0	0.00417407	0.0084461	0.0101485	0	0.000276702	0	0	0.000224972	0.000592577	0.00102453
OTU_666	k__Fungi	p__Ascomycota	c__Eurotiomycetes	o__Onygenales	f__Onygenaceae	g__Aphanoascus	s__Aphanoascus_fulvescens	0	0	0	0	0	4.66636e-05	0	0	9.22339e-05	0.000585001	0.000262904	0.000224972	0.000215482	5.69184e-05
OTU_670	k__Fungi	p__Basidiomycota	c__Agaricomycetes	o__Agaricales	f__Strophariaceae	g__Nematoloma	s__Nematoloma_longisporum	0.000227066	0	0	0	0	0.00065329	0.000754844	0	0	0	0.000175269	0	0.000107741	0.000113837
OTU_672	k__Fungi	p__Chytridiomycota	c__Chytridiomycetes	Others	Others	Others	Others	0	0	0	0	8.88099e-05	4.66636e-05	8.38715e-05	0	0	0	0	0	0	0
OTU_674	k__Fungi	p__Ascomycota	c__Leotiomycetes	o__Helotiales	Others	Others	Others	0.000113533	0	0	0	0.00763766	0.00583294	0.000167743	0	0	0	0	0.000674916	0.00086193	0.000284592
OTU_675	k__Fungi	p__Basidiomycota	c__Agaricomycetes	o__Polyporales	f__Meruliaceae	g__Dacryobolus	s__Dacryobolus_sudans	0	0	0	0	0	0	0.000670972	0	0	0	0	0	0	5.69184e-05
OTU_676	k__Fungi	p__Basidiomycota	c__Agaricomycetes	o__Agaricales	Others	Others	Others	0.000454133	0.000147907	0.000444247	0	0.00035524	0.00214652	0.00335486	0.000529755	0.000276702	0.000234	0	0.000299963	0.00554867	0.00859468
OTU_678	k__Fungi	p__Chytridiomycota	c__Chytridiomycetes	o__Spizellomycetales	f__Olpidiaceae	g__Olpidium	s__	0.000567666	0	0	0	0	0	0	0	0	0	0	0	0	0
OTU_685	k__Fungi	p__Ascomycota	c__Sordariomycetes	o__Xylariales	f__Apiosporaceae	g__Arthrinium	Others	0.00772025	0.00458512	0.0102177	0	0.00239787	0	4.19358e-05	0.0264877	0.0128205	0.014391	0	0.0122985	0.000107741	5.69184e-05
OTU_686	k__Fungi	p__Basidiomycota	c__Agaricomycetes	o__Auriculariales	f__Exidiaceae	g__	s__	0	0	0	0	0	0.000186654	0.000461293	0	0	0	0	0	0	5.69184e-05
OTU_690	k__Fungi	p__Ascomycota	Others	Others	Others	Others	Others	0	0	0	0	0	9.33271e-05	0.000125807	0	0	0	0	0	0	0.000113837
OTU_692	k__Fungi	p__Ascomycota	c__Sordariomycetes	o__Hypocreales	f__unidentified_Hypocreales	g__Emericellopsis	s__Emericellopsis_maritima	0	0	0	0	0	0	0	0	0	0.000117	0	0.000224972	0	0
OTU_696	k__Fungi	p__Ascomycota	c__Sordariomycetes	o__Sordariales	f__	g__	s__	0.00215713	0	0.000444247	0	0	0	0	0.000441462	0	0	0.00113925	0.000299963	5.38706e-05	0
OTU_697	k__Fungi	p__Chytridiomycota	c__Chytridiomycetes	o__Rhizophydiales	Others	Others	Others	0	0.000443721	0.000444247	0	0	4.66636e-05	0	0	0	0	0	0	0	0
OTU_699	k__Fungi	p__Basidiomycota	c__Agaricomycetes	Others	Others	Others	Others	0	0	0	0	8.88099e-05	0.000233318	0.000796779	0	0	0	0	0	0.000215482	0.000398429
OTU_700	k__Fungi	p__Basidiomycota	c__Agaricomycetes	Others	Others	Others	Others	0	0	0	0	0	0	0.000125807	0	0	0	0	0	0	0
OTU_701	k__Fungi	p__Basidiomycota	c__Pucciniomycetes	o__Pucciniales	f__Coleosporiaceae	g__Coleosporium	s__Coleosporium_asterum	0.000681199	0.00147907	0.000444247	0.000960154	8.88099e-05	0	0	0	9.22339e-05	0	0	0	0	0
OTU_705	k__Fungi	p__Basidiomycota	c__Exobasidiomycetes	o__Tilletiales	f__Tilletiaceae	g__Tilletia	s__	0	0	0	0	0.00035524	0.000186654	0.000335486	0	0	0	0	7.49906e-05	0	0
OTU_706	k__Fungi	p__Ascomycota	c__Dothideomycetes	o__Capnodiales	f__Teratosphaeriaceae	Others	Others	0.00261126	0.00399349	0.00133274	0.000960154	0.00106572	9.33271e-05	8.38715e-05	0.000794632	0.00110681	0.000702001	0.000175269	0.000449944	0.000161612	5.69184e-05
OTU_708	k__Fungi	p__Basidiomycota	c__Agaricomycetes	o__Agaricales	f__Psathyrellaceae	g__	s__	0	0	0	0	8.88099e-05	0.000513299	0.000335486	0.000176585	0	0.000117	0.000701078	0.000449944	0.00387868	0.00244749
OTU_713	k__Fungi	p__Ascomycota	c__Lecanoromycetes	o__Caliciales	f__Caliciaceae	Others	Others	0.000227066	0.00103535	0.000444247	0	8.88099e-05	0	0	8.82924e-05	0.000645637	0.000117	0	0	0.000269353	5.69184e-05
OTU_716	k__Fungi	p__Chytridiomycota	c__Chytridiomycetes	o__Spizellomycetales	f__Powellomycetaceae	g__	s__	0.000113533	0	0	0	0.00053286	0	0	0	0	0	0	0	0	0
OTU_719	k__Fungi	p__Ascomycota	c__Leotiomycetes	o__	f__	g__	s__	0.00295186	0.000295814	0.00133274	0	8.88099e-05	4.66636e-05	8.38715e-05	0.000264877	0.00046117	0.000936001	0	0	0.000107741	0.000113837
OTU_723	k__Fungi	p__Chytridiomycota	c__Chytridiomycetes	o__Rhizophydiales	f__Kappamycetaceae	Others	Others	0	0.000295814	0	0	0	0.000139991	0	0	0	0	0	0	0	0
OTU_727	k__Fungi	p__Ascomycota	c__Pezizomycetes	o__Pezizales	f__Morchellaceae	g__Morchella	s__Morchella_elata	0.000113533	0.000147907	0.00577521	0.000960154	8.88099e-05	0	0	0	0	0.000117	0	0	0	0
OTU_732	k__Fungi	p__Basidiomycota	c__Agaricomycetes	o__Agaricales	Others	Others	Others	0	0	0	0	0	9.33271e-05	0.000503229	0	0	0	0	0	0	0
OTU_733	k__Fungi	p__Mucoromycota	c__unidentified_Mucoromycota	o__Mucorales	f__Lichtheimiaceae	g__Lichtheimia	s__Lichtheimia_corymbifera	0	0	0	0	0.00017762	0	0	0.000176585	0	0	8.76347e-05	0	0.000323224	0
OTU_739	k__Fungi	p__Mucoromycota	c__unidentified_Mucoromycota	o__Mucorales	f__Rhizopodaceae	g__Rhizopus	s__	0.000227066	0.00266233	0	0	0	9.33271e-05	4.19358e-05	0	0.000184468	0.000117	0	0.00554931	5.38706e-05	0
OTU_741	k__Fungi	p__Basidiomycota	c__Exobasidiomycetes	o__Entylomatales	f__unidentified_Entylomatales	g__Tilletiopsis	Others	0	0	0	0	0	0	0.000629036	0	9.22339e-05	0	0	0	0.000161612	0.000113837
OTU_744	k__Fungi	p__Chytridiomycota	c__Chytridiomycetes	o__Spizellomycetales	f__Powellomycetaceae	g__	s__	0.000340599	0.000739536	0.000444247	0.000480077	8.88099e-05	0	0	0.00750486	0.00046117	0.000117	0.0158619	0	0	0
OTU_745	k__Fungi	p__Ascomycota	c__Leotiomycetes	Others	Others	Others	Others	0	0	0	0	0	0	0	0	0	0	0	0.000149981	0.000323224	0
OTU_747	k__Fungi	p__Chytridiomycota	c__Chytridiomycetes	o__Spizellomycetales	f__Olpidiaceae	g__Olpidium	s__	0.000681199	0	0	0	0	0	0	0	0	0	0	0	0	0
OTU_756	k__Fungi	p__Basidiomycota	Others	Others	Others	Others	Others	0	0	0	0	0	0	0	0	0.00166021	0.000585001	0	0	0	0
OTU_759	k__Fungi	p__Ascomycota	c__Sordariomycetes	o__Diaporthales	f__Cryphonectriaceae	Others	Others	0.0013624	0.00458512	0.0102177	0	0.00124334	0.000979935	0.00318712	0.00264877	0.00249032	0.00877501	0.000175269	0.00224972	0.000808059	0.00119529
OTU_760	k__Fungi	p__Ascomycota	c__Leotiomycetes	o__Helotiales	f__Chaetomellaceae	Others	Others	0	0.000147907	0	0	0	9.33271e-05	0.000167743	0	0	0	0	7.49906e-05	0	0.000170755
OTU_761	k__Fungi	p__Ascomycota	c__Dothideomycetes	o__Capnodiales	f__Teratosphaeriaceae	Others	Others	0.0101045	0.0130158	0.00888494	0.00432069	0.0035524	0.00410639	0.00440325	0.00962387	0.00553403	0.001521	0.0022785	0.00307462	0.00818833	0.0043258
OTU_764	k__Fungi	p__Ascomycota	Others	Others	Others	Others	Others	0	0	0	0	0	0	0	0	0	0	0	0	0.000107741	0
OTU_766	k__Fungi	p__Ascomycota	c__Dothideomycetes	Others	Others	Others	Others	0.000113533	0.00221861	0	0	0	0	0	0.000264877	0.00110681	0.000234	0	0.000224972	0.000161612	0
OTU_770	k__Fungi	p__Ascomycota	Others	Others	Others	Others	Others	0.000681199	0.00118326	0	0	0	0	0	0.000264877	0	0.000234	0	0.000149981	0	0.000170755
OTU_771	k__Fungi	p__Ascomycota	c__Dothideomycetes	o__Pleosporales	f__unidentified_Pleosporales	Others	Others	0.00215713	0.00147907	0	0	0.00115453	0.000886608	0.000419358	0.000706339	0.000645637	0	0	0.00127484	0.00107741	0.000170755
OTU_776	k__Fungi	p__Basidiomycota	c__Agaricomycetes	o__	f__	g__	s__	0	0	0	0	0	0.000186654	0.000209679	0	0	0	0	0	0.000430965	0.000341511
OTU_779	k__Fungi	p__Basidiomycota	c__Agaricomycetes	o__Boletales	f__Suillaceae	g__Suillus	s__Suillus_granulatus	0	0	0	0	0.00044405	0.000326645	0.000209679	0	0	0	0	0	0.000215482	0.000113837
OTU_784	k__Fungi	p__Basidiomycota	c__Agaricomycetes	o__Agaricales	f__Tricholomataceae	g__	s__	0	0	0	0	8.88099e-05	0.00111993	0.000964522	0	0	0	0	7.49906e-05	0.000377094	0.000398429
OTU_799	k__Fungi	p__Ascomycota	c__Pezizomycetes	o__Pezizales	f__Pezizaceae	g__Pachyella	s__Pachyella_clypeata	0.000113533	0	0.000888494	0	0.00142096	0.000139991	0.000125807	0	9.22339e-05	0	0	0.00172478	0.00150838	0.000455347
OTU_801	k__Fungi	p__Ascomycota	Others	Others	Others	Others	Others	0.000227066	0.000443721	0	0	0	0	0	0	0.00046117	0	0	0	0	0
OTU_802	k__Fungi	p__Basidiomycota	c__Agaricomycetes	o__Corticiales	f__Corticiaceae	g__Sistotrema	Others	0	0.000147907	0	0	8.88099e-05	0	0.000125807	0	0	0	0	0	0	5.69184e-05
OTU_806	k__Fungi	p__Basidiomycota	c__Agaricomycetes	o__Corticiales	f__Corticiaceae	Others	Others	0	0	0	0	0	0.000279981	0.000587101	0	0	0	0	0	0	5.69184e-05
OTU_814	k__Fungi	p__Basidiomycota	c__Agaricomycetes	Others	Others	Others	Others	0	0	0	0	0.00017762	0	0.000209679	0	0	0	0	0	0.000161612	0.000170755
OTU_815	k__Fungi	p__Ascomycota	c__Sordariomycetes	o__Hypocreales	f__Ceratostomataceae	g__Sphaerodes	s__Sphaerodes_mycoparasitica	0.000113533	0	0.00133274	0	0	0	4.19358e-05	0	0	0	0	0	0	0
OTU_820	k__Fungi	p__Ascomycota	Others	Others	Others	Others	Others	0	0	0	0	0	4.66636e-05	0	0	0	0	0	0	0.000323224	0.000170755
OTU_823	k__Fungi	p__Basidiomycota	c__Agaricomycetes	Others	Others	Others	Others	0	0	0	0	0	0	8.38715e-05	0	0	0	0	0	0	5.69184e-05
OTU_824	k__Fungi	p__Ascomycota	Others	Others	Others	Others	Others	0	0	0	0	0	0	0	0.00035317	0.000553403	0	0	0	0	0
OTU_825	k__Fungi	p__Basidiomycota	c__Tremellomycetes	o__Filobasidiales	f__Piskurozymaceae	g__Solicoccozyma	Others	0.000113533	0	0	0	0	4.66636e-05	4.19358e-05	0	9.22339e-05	0.000117	0	7.49906e-05	0	0
OTU_829	k__Fungi	p__Basidiomycota	c__Agaricomycetes	o__Agaricales	Others	Others	Others	0	0	0	0	8.88099e-05	0.000139991	0.000125807	0	0	0	0	0	5.38706e-05	0.000284592
OTU_833	k__Fungi	p__Basidiomycota	c__Agaricomycetes	o__Agaricales	f__Tricholomataceae	Others	Others	0	0	0	0	0	0	0.000125807	0	0	0	0	0	0	0
OTU_837	k__Fungi	p__Mucoromycota	c__Glomeromycetes	o__Glomerales	Others	Others	Others	0	0.000295814	0	0	0	0	0	0	0	0	0	0	0	0
OTU_840	k__Fungi	p__Basidiomycota	c__Agaricomycetes	o__Corticiales	f__Corticiaceae	g__Repetobasidium	s__Repetobasidium_conicum	0	0	0	0	0	0	8.38715e-05	0	0	0	0	0	0	0
OTU_844	k__Fungi	p__Basidiomycota	c__Agaricomycetes	o__Agaricales	f__Tricholomataceae	Others	Others	0	0	0	0	0.00017762	9.33271e-05	4.19358e-05	0	0	0	0	0	0	0
OTU_847	k__Fungi	p__Ascomycota	c__Lecanoromycetes	Others	Others	Others	Others	0	0	0.000888494	0.000960154	0	0	0	0	0	0.000234	8.76347e-05	0	0	0
OTU_856	k__Fungi	p__Basidiomycota	c__Microbotryomycetes	o__Microbotryales	f__Microbotryaceae	g__Microbotryum	s__Microbotryum_violaceum	0.000227066	0	0	0	0	0	0	0	0	0	0.000613443	0.00142482	0.000269353	0.000284592
OTU_857	k__Fungi	p__Basidiomycota	c__Ustilaginomycetes	o__Ustilaginales	f__Ustilaginaceae	g__Farysia	s__Farysia_taiwaniana	0	0.00133116	0	0	0.00026643	9.33271e-05	0	0	0.000184468	0	0	0	5.38706e-05	0
OTU_860	k__Fungi	p__Basidiomycota	c__Agaricomycetes	o__Polyporales	f__unidentified_Polyporales	Others	Others	0	0	0	0	0.00017762	0.000186654	0.000125807	0	0	0.000351	0	0.000674916	0.000377094	0.000455347
OTU_865	k__Fungi	p__Basidiomycota	c__Agaricomycetes	o__Cantharellales	f__Tulasnellaceae	g__Tulasnella	s__Tulasnella_asymmetrica	0	0	0	0	0	0.000139991	0.000125807	0	0	0	0	0	0.000107741	0.000113837
OTU_866	k__Fungi	p__Ascomycota	c__Sordariomycetes	Others	Others	Others	Others	0	0	0	0	0	0	8.38715e-05	0	0	0	0	0	0	0
OTU_876	k__Fungi	p__Ascomycota	c__Dothideomycetes	o__Venturiales	f__Sympoventuriaceae	g__Fusicladium	s__Fusicladium_sicilianum	0	0	0	0	0	0	8.38715e-05	0	0	0	0	0	0.000161612	0.000569184
OTU_879	k__Fungi	p__Basidiomycota	c__Agaricomycetes	Others	Others	Others	Others	0	0	0	0	0	0	0.000167743	0	0	0	0	0	0	0
OTU_880	k__Fungi	p__Mucoromycota	c__unidentified_Mucoromycota	o__Mucorales	f__Rhizopodaceae	g__Rhizopus	s__	0	0	0	0	0	0	4.19358e-05	0	0	0	0	0.000224972	5.38706e-05	0
OTU_882	k__Fungi	p__Ascomycota	Others	Others	Others	Others	Others	0	0.000443721	0	0	0	0	0	0	9.22339e-05	0	0	0.000149981	5.38706e-05	5.69184e-05
OTU_887	k__Fungi	p__Ascomycota	c__Leotiomycetes	o__Helotiales	Others	Others	Others	0	0	0	0	0	9.33271e-05	4.19358e-05	0.000264877	0	0	0	0	0.000269353	5.69184e-05
OTU_888	k__Fungi	p__Ascomycota	c__Pezizomycetes	o__Pezizales	f__Ascodesmidaceae	Others	Others	0.000567666	0	0	0	0	0	0	0	9.22339e-05	0	0	0	0.00086193	0.000796858
OTU_889	k__Fungi	p__Ascomycota	c__Dothideomycetes	o__Pleosporales	f__unidentified_Pleosporales	g__unidentified_Pleosporales	s__Mycosphaerella_mycopappi	0.000113533	0.000295814	0.000444247	0	0.00044405	0.000326645	0.000125807	0.000176585	0.000368936	0	0	0	5.38706e-05	0.000113837
OTU_902	k__Fungi	p__Ascomycota	c__Sordariomycetes	o__Hypocreales	f__Stachybotryaceae	g__Stachybotrys	s__Brevistachys_subsimplex	0.000227066	0.000295814	0.000444247	0.000960154	8.88099e-05	0	8.38715e-05	8.82924e-05	0	0	0	0	0	0
OTU_907	k__Fungi	p__Mucoromycota	c__unidentified_Mucoromycota	o__Mucorales	f__Rhizopodaceae	g__Rhizopus	s__Rhizopus_oryzae	0	0	0	0.00192031	0	0	0	0.00035317	0	0	0.00657261	7.49906e-05	0	0
OTU_909	k__Fungi	p__Basidiomycota	c__Agaricomycetes	o__Cantharellales	f__Botryobasidiaceae	g__Botryobasidium	s__Botryobasidium_obtusisporum	0	0	0	0	0	0.000373308	0.000461293	0	0	0.000234	0	0	0	5.69184e-05
OTU_913	k__Fungi	p__Ascomycota	c__	o__	f__	g__	s__	0.000340599	0.000591628	0	0	0	0.000139991	0.000251615	8.82924e-05	0.000553403	0.000117	0	7.49906e-05	0	0
OTU_915	k__Fungi	p__Ascomycota	c__Dothideomycetes	o__Myriangiales	Others	Others	Others	0.000340599	0.0020707	0.000444247	0	0	0	0	0.000176585	0	0	0	0	0	0
OTU_929	k__Fungi	p__Ascomycota	c__Lecanoromycetes	o__Lecanorales	f__Ramalinaceae	g__Bacidina	s__Bacidina_arnoldiana	0.000681199	0.000591628	0.000444247	0	0	0	0	0.00035317	0.000184468	0.000117	0	0	0	0
OTU_934	k__Fungi	p__Basidiomycota	c__Exobasidiomycetes	o__Microstromatales	Others	Others	Others	0.000454133	0.000739536	0	0	0	0	0	0.00167756	0.000184468	0	0	0	0	0
OTU_938	k__Fungi	p__Basidiomycota	c__Agaricomycetes	o__Gloeophyllales	f__Gloeophyllaceae	g__Neolentinus	s__Neolentinus_lepideus	0	0	0	0.000960154	0.00106572	0.000513299	0.000838715	0	0	0	0	0.000149981	0.000484835	0.000683021
OTU_943	k__Fungi	p__Basidiomycota	c__Agaricomycetes	o__Gomphales	f__Gomphaceae	Others	Others	0	0	0	0	0	0	0.000209679	0	0	0	0	0	0	5.69184e-05
OTU_944	k__Fungi	p__Basidiomycota	c__Agaricomycetes	o__Russulales	f__Lachnocladiaceae	g__Scytinostroma	s__Scytinostroma_caudisporum	0	0	0	0	0	9.33271e-05	0.000377422	0	0	0	0	0	0	0.000113837
OTU_947	k__Fungi	p__Basidiomycota	c__Agaricomycetes	o__Agaricales	f__Physalacriaceae	Others	Others	0	0	0.000444247	0	0.00230906	0.0020532	0.00109033	0	9.22339e-05	0	0	0.000449944	0.000646447	0.000626103
OTU_956	k__Fungi	p__Basidiomycota	c__Agaricomycetes	o__Agaricales	f__Tricholomataceae	Others	Others	0	0	0	0	0	0.000279981	0.00029355	0	0	0	0	0	0	5.69184e-05
OTU_957	k__Fungi	p__Ascomycota	c__Leotiomycetes	Others	Others	Others	Others	0	0.000739536	0	0	8.88099e-05	0	0	0	9.22339e-05	0	0	0	0	0
OTU_959	k__Fungi	p__Basidiomycota	c__Agaricomycetes	Others	Others	Others	Others	0	0	0	0	0	9.33271e-05	8.38715e-05	0	0	0.000351	0	0	0	0.000284592
OTU_961	k__Fungi	p__Ascomycota	c__Sordariomycetes	Others	Others	Others	Others	0.000794732	0	0.000888494	0	0.00071048	0.00111993	0.00348067	0.00688681	0.00101457	0.001755	0.000613443	0.00284964	0.00834994	0.0163356
OTU_964	k__Fungi	p__Basidiomycota	c__Agaricomycetes	o__Agaricales	Others	Others	Others	0	0	0	0	8.88099e-05	0.000419972	0.00104839	0	0	0	0	0	0.000269353	0
OTU_965	k__Fungi	p__Basidiomycota	c__Agaricomycetes	o__Cantharellales	f__Tulasnellaceae	g__Tulasnella	s__Tulasnella_asymmetrica	0	0	0	0	0.00062167	0.000886608	0.000125807	0	0	0	0	7.49906e-05	0	5.69184e-05
OTU_969	k__Fungi	p__Ascomycota	c__Sordariomycetes	o__Xylariales	f__Xylariaceae	g__Hypoxylon	Others	0.000340599	0.00118326	0.000444247	0	0.00026643	0.000466636	0.0011742	0.00035317	0.000276702	0.000585001	0	0.00142482	0.00328611	0.00905003
OTU_970	k__Fungi	p__Basidiomycota	c__Exobasidiomycetes	o__Exobasidiales	Others	Others	Others	0.000113533	0.000295814	0	0	0	0	0	0	9.22339e-05	0	0	0	0	0
OTU_977	k__Fungi	p__Ascomycota	c__Sordariomycetes	o__Xylariales	f__Sporocadaceae	g__Pestalotiopsis	s__Pestalotiopsis_maculans	0.00420073	0.00443721	0.00177699	0	0.00124334	0	0	0.00494438	0.00119904	0.002457	0	0.00142482	0	0
OTU_982	k__Fungi	p__Ascomycota	c__Sordariomycetes	o__Conioscyphales	f__Conioscyphaceae	g__Conioscypha	s__Conioscypha_japonica	0.000227066	0.000443721	0	0	0.00017762	9.33271e-05	4.19358e-05	8.82924e-05	0	0.000117	0.000262904	0.000224972	0.000269353	0.000113837
OTU_985	k__Fungi	p__Basidiomycota	c__Agaricomycetes	o__Agaricales	Others	Others	Others	0.000340599	0.000295814	0.000888494	0.000480077	0.00053286	0.00732618	0.0184098	0.0120961	0.000737871	0.002106	0.000175269	0.000974878	0.0148683	0.0266947
OTU_986	k__Fungi	p__Basidiomycota	c__Agaricomycetes	o__Agaricales	Others	Others	Others	0.000113533	0	0	0	0.00115453	0.00228651	0.00150969	0	0	0	0	0.000149981	0.00172386	0.00204906
OTU_995	k__Fungi	p__Basidiomycota	c__Agaricomycetes	o__Agaricales	Others	Others	Others	0	0	0	0	0	0	0.000125807	0	0	0	0	0	5.38706e-05	0.000398429
OTU_997	k__Fungi	p__Ascomycota	c__Sordariomycetes	o__Hypocreales	f__Tilachlidiaceae	g__Septofusidium	s__Septofusidium_herbarum	0.000567666	0	0	0	8.88099e-05	0	0	0.00035317	0.00046117	0.000234	0	0.000224972	5.38706e-05	0
OTU_1004	k__Fungi	p__Basidiomycota	c__Agaricomycetes	o__Agaricales	Others	Others	Others	0.000567666	0.000295814	0	0	0.00657194	0.00438637	0.00402583	0.000882924	9.22339e-05	0.000117	0.000175269	0.00202475	0.00350159	0.00506574
OTU_1011	k__Fungi	p__Cryptomycota	c__unidentified_Cryptomycota	o__unidentified_Cryptomycota	f__unidentified_Cryptomycota	g__Rozella	s__	0	0.000295814	0	0	8.88099e-05	9.33271e-05	8.38715e-05	0	0	0	0	0	0	0
OTU_1014	k__Fungi	p__Ascomycota	c__Leotiomycetes	o__Helotiales	Others	Others	Others	0	0	0	0	0.00017762	0.000139991	0.000377422	0	0	0	0	0	0.000161612	0.000113837
OTU_1018	k__Fungi	p__Ascomycota	Others	Others	Others	Others	Others	0	0	0	0	0	0	0	0	0	0	0	0	0	0.000170755
OTU_1019	k__Fungi	p__Basidiomycota	c__Agaricomycetes	o__Boletales	f__Sclerodermataceae	g__Pisolithus	s__Pisolithus_arhizus	0.000454133	0	0	0	0.00017762	0	0	0	0	0	0	7.49906e-05	0	5.69184e-05
OTU_1028	k__Fungi	p__Chytridiomycota	c__Chytridiomycetes	o__Spizellomycetales	Others	Others	Others	0	0	0	0	0	0	0	0.000264877	0	0.000351	0.044869	0	0	0
OTU_1034	k__Fungi	p__Ascomycota	c__Sordariomycetes	o__Hypocreales	f__unidentified_Hypocreales	g__Acremonium	s__Acremonium_curvulum	0	0	0	0	0	0	0	0	0	0	0	0	0	0
OTU_1036	k__Fungi	p__Basidiomycota	c__Agaricomycetes	o__Corticiales	f__Punctulariaceae	g__Dendrocorticium	s__Dendrocorticium_roseocarneum	0	0	0.000444247	0	0.00470693	0.00237984	0.00109033	0	0.000184468	0.000468	0.000262904	0.0056243	0.00161612	0.000683021
OTU_1038	k__Fungi	p__Ascomycota	Others	Others	Others	Others	Others	0	0	0	0	0	0	0	0	0	0	0	0	0.000107741	0
OTU_1041	k__Fungi	p__Ascomycota	c__Orbiliomycetes	o__Orbiliales	f__Orbiliaceae	Others	Others	0.000113533	0.000295814	0	0	0.00017762	0.000373308	0.000419358	0	0.000368936	0	0	0.000224972	5.38706e-05	0.000227674
OTU_1043	k__Fungi	p__Ascomycota	c__Sordariomycetes	o__Hypocreales	f__unidentified_Hypocreales	g__Acremonium	Others	0.000567666	0.000443721	0	0	0.00026643	0.000186654	0.000167743	0	0.000830105	0	0.000525808	0.000449944	0.00177773	0.000455347
OTU_1049	k__Fungi	p__Basidiomycota	Others	Others	Others	Others	Others	0.000227066	0	0	0	8.88099e-05	0	4.19358e-05	0	0	0	0	0	0	0.000113837
OTU_1062	k__Fungi	p__Ascomycota	c__Eurotiomycetes	o__Chaetothyriales	Others	Others	Others	0.000908265	0.000147907	0.00266548	0	0	0.000186654	4.19358e-05	0.000264877	0	0.000117	8.76347e-05	0	0.000161612	0.000796858
OTU_1065	k__Fungi	p__Basidiomycota	c__Tremellomycetes	o__Tremellales	Others	Others	Others	0.000454133	0.000443721	0	0	8.88099e-05	9.33271e-05	0	0.000176585	0	0.000234	0	0	0	0
OTU_1069	k__Fungi	p__Basidiomycota	c__Agaricomycetes	o__Agaricales	Others	Others	Others	0	0	0	0	0.00017762	0.000139991	0	0	0	0	0	0	0	0
OTU_1072	k__Fungi	p__Basidiomycota	c__Agaricomycetes	o__Agaricales	f__Omphalotaceae	g__Lentinula	Others	0.000113533	0	0.000444247	0	0.00106572	0.00251983	0.00146775	8.82924e-05	0.000184468	0	0	0	0.000107741	0.000113837
OTU_1076	k__Fungi	p__Basidiomycota	c__Atractiellomycetes	o__Atractiellales	Others	Others	Others	0	0	0	0	8.88099e-05	4.66636e-05	0	0	0	0	0	0	0	0
OTU_1079	k__Fungi	p__Chytridiomycota	c__Chytridiomycetes	o__Spizellomycetales	f__Powellomycetaceae	Others	Others	0	0	0	0	0.00124334	0	0	0	0	0	0	0	0	0
OTU_1080	k__Fungi	p__Basidiomycota	c__Agaricomycetes	o__Corticiales	f__Corticiaceae	g__Hyphodontia	s__Hyphodontia_crustosa	0	0	0	0	0	0.000139991	0.00029355	0	0	0	0	0	5.38706e-05	0
OTU_1082	k__Fungi	p__Ascomycota	c__Sordariomycetes	o__Xylariales	Others	Others	Others	0.000340599	0.000739536	0.000444247	0.000480077	8.88099e-05	0.000279981	0.000503229	0.000706339	0.00156798	0.000351	0.000438174	7.49906e-05	0.000161612	0.000170755
OTU_1090	k__Fungi	p__Basidiomycota	c__Agaricostilbomycetes	o__Agaricostilbales	f__Agaricostilbaceae	g__Pseudobensingtonia	s__Pseudobensingtonia_musae	0.000681199	0.000443721	0	0	8.88099e-05	0	0	0	0	0	0	0	0	0
OTU_1092	k__Fungi	p__Basidiomycota	c__Microbotryomycetes	o__Sporidiobolales	f__Sporidiobolaceae	g__Rhodotorula	Others	0	0	0	0.000480077	0.00026643	0	0	0.000441462	0.000368936	0.000117	0.000350539	0.000299963	0	0
OTU_1099	k__Fungi	p__Basidiomycota	c__Cystobasidiomycetes	Others	Others	Others	Others	0.000454133	0.000591628	0	0	0	9.33271e-05	0	0.000264877	0.000645637	0	0	0	5.38706e-05	0
OTU_1108	k__Fungi	p__Basidiomycota	c__Agaricomycetes	o__Corticiales	f__Corticiaceae	g__Hyphodontia	s__	0	0	0	0	0	0	8.38715e-05	0	0	0.000117	0	0	0	0.000170755
OTU_1114	k__Fungi	p__Ascomycota	c__Dothideomycetes	Others	Others	Others	Others	0	0	0	0	0	9.33271e-05	4.19358e-05	0	0	0	0	0	0	0.000113837
OTU_1115	k__Fungi	p__Basidiomycota	c__Spiculogloeomycetes	o__Spiculogloeales	f__Spiculogloeaceae	g__Mycogloea	s__Mycogloea_macrospora	0	0	0	0	0	4.66636e-05	0	0.000264877	0	0	0	0	0.000107741	0
OTU_1118	k__Fungi	p__Basidiomycota	c__Tremellomycetes	o__Cystofilobasidiales	f__Cystofilobasidiaceae	g__Cystofilobasidium	s__	0.000113533	0.00103535	0.000444247	0	0.00017762	0	0	0	0	0	8.76347e-05	0	0	0
OTU_1123	k__Fungi	p__Basidiomycota	c__Tremellomycetes	o__Tremellales	f__Bulleribasidiaceae	g__Bulleribasidium	s__Bulleribasidium_variabile	0	0	0	0	0.00035524	0	4.19358e-05	0	0.000276702	0	0	0	0	0
OTU_1132	k__Fungi	p__Ascomycota	c__Sordariomycetes	o__Sordariales	f__Cephalothecaceae	g__Phialemonium	s__Phialemonium_inflatum	0	0	0	0	0	9.33271e-05	8.38715e-05	0	0	0	0	0	0	5.69184e-05
OTU_1133	k__Fungi	p__Basidiomycota	c__Microbotryomycetes	o__Sporidiobolales	f__Sporidiobolaceae	g__Rhodosporidiobolus	s__Rhodosporidiobolus_ruineniae	0.000113533	0	0	0	0	0.000139991	0.000209679	0	0	0	0	0	0.000107741	5.69184e-05
OTU_1136	k__Fungi	p__Basidiomycota	c__Agaricostilbomycetes	o__Agaricostilbales	f__Kondoaceae	g__Kondoa	s__Kondoa_aeria	0	0	0	0	0	0	0	0	0	0	0	0	0	0.000227674
OTU_1139	k__Fungi	p__Basidiomycota	c__Agaricomycetes	o__Agaricales	Others	Others	Others	0	0	0	0	0	0.000139991	0.000125807	0	0	0	0	0	5.38706e-05	5.69184e-05
OTU_1144	k__Fungi	p__Ascomycota	c__Sordariomycetes	o__Hypocreales	f__Hypocreaceae	Others	Others	0.00113533	0.00147907	0.000444247	0.00144023	0.00035524	0.000279981	0.00113227	0.00105951	0.00046117	0.003042	0.000350539	0.000749906	0.00231644	0.0036997
OTU_1145	k__Fungi	p__Chytridiomycota	c__Chytridiomycetes	o__Rhizophlyctidales	f__Rhizophlyctidaceae	g__Rhizophlyctis	s__	0.000340599	0.000295814	0.000888494	0.000480077	0	0	4.19358e-05	0.00035317	9.22339e-05	0	0	0.000599925	0	0
OTU_1149	k__Fungi	p__Ascomycota	c__Sordariomycetes	o__Xylariales	f__Apiosporaceae	g__Arthrinium	Others	0	0	0	0.0120019	0	9.33271e-05	0.000167743	0	9.22339e-05	0	0.0169135	0	0.000700318	0.000170755
OTU_1150	k__Fungi	p__Ascomycota	c__Sordariomycetes	o__Hypocreales	Others	Others	Others	0.000454133	0	0	0.000960154	8.88099e-05	9.33271e-05	4.19358e-05	8.82924e-05	0.000276702	0.000936001	0.000175269	0	5.38706e-05	0.000113837
OTU_1151	k__Fungi	p__Basidiomycota	c__Agaricomycetes	Others	Others	Others	Others	0	0	0	0	0	0	4.19358e-05	0	0	0	0	0	5.38706e-05	0
OTU_1153	k__Fungi	p__Basidiomycota	c__Tremellomycetes	o__Cystofilobasidiales	f__Mrakiaceae	g__Udeniomyces	s__Udeniomyces_megalosporus	0.000681199	0	0.000444247	0	0.00026643	0	8.38715e-05	0	0	0	0	0	5.38706e-05	0
OTU_1155	k__Fungi	p__Basidiomycota	c__Agaricomycetes	Others	Others	Others	Others	0	0	0	0	0	0.000139991	0.000209679	0	0	0	0	0	0	0.000113837
OTU_1156	k__Fungi	p__Basidiomycota	c__Agaricomycetes	Others	Others	Others	Others	0	0	0	0	0	0.000139991	8.38715e-05	0	0	0	0	0	5.38706e-05	0.000113837
OTU_1163	k__Fungi	p__Ascomycota	Others	Others	Others	Others	Others	0.000454133	0.00133116	0	0	8.88099e-05	0	0.000167743	0.000264877	9.22339e-05	0.000117	0	7.49906e-05	0	0.000170755
OTU_1168	k__Fungi	p__Basidiomycota	c__Agaricomycetes	Others	Others	Others	Others	0	0	0	0	0	0	0	0	0	0	0	0	0	5.69184e-05
OTU_1169	k__Fungi	Others	Others	Others	Others	Others	Others	0	0	0	0	0	0	0	0	0	0	0	0	0	0.000170755
OTU_1172	k__Fungi	p__Ascomycota	c__Pezizomycetes	o__Pezizales	f__Pyronemataceae	g__Otidea	s__Otidea_bufonia	0	0.000295814	0	0	0	0	0	0	0	0	0	0	0	0
OTU_1180	k__Fungi	p__Basidiomycota	c__Microbotryomycetes	o__	f__	g__	s__	0	0	0	0	0.00017762	0	4.19358e-05	0	9.22339e-05	0	0.000525808	0	0	0
OTU_1182	k__Fungi	p__Ascomycota	c__Eurotiomycetes	o__Chaetothyriales	Others	Others	Others	0.000454133	0.000739536	0.000444247	0	0	0	0	0.000176585	0.000184468	0.000117	8.76347e-05	0	0	0
OTU_1183	k__Fungi	p__Basidiomycota	c__Agaricomycetes	o__Cantharellales	f__Tulasnellaceae	g__Tulasnella	s__Tulasnella_asymmetrica	0	0	0	0	8.88099e-05	0.000373308	0	0	0	0	0	0	0	0.000341511
OTU_1194	k__Fungi	p__Zoopagomycota	c__unidentified_Zoopagomycota	o__Zoopagales	f__	g__	s__	0	0	0	0	0	0	0	0	0.000184468	0	0	0.000149981	0	0
OTU_1195	k__Fungi	p__Basidiomycota	c__Agaricostilbomycetes	o__Agaricostilbales	f__Chionosphaeraceae	Others	Others	0	0	0	0	0	0	0	0	9.22339e-05	0	0	0	0	0
OTU_1196	k__Fungi	p__Ascomycota	c__Saccharomycetes	o__Saccharomycetales	f__Pichiaceae	g__Pichia	Others	0	0	0	0	8.88099e-05	0	0	0	0.000368936	0	0	0	0	0
OTU_1200	k__Fungi	p__Basidiomycota	c__Agaricomycetes	o__Agaricales	Others	Others	Others	0	0	0	0	0	0	8.38715e-05	0	0	0	0	0	0	0
OTU_1201	k__Fungi	p__Ascomycota	c__Eurotiomycetes	o__Eurotiales	f__Aspergillaceae	g__Aspergillus	s__Aspergillus_penicillioides	0.000340599	0.000147907	0	0	0	0	0	0.000971217	0.00221361	0.001053	0	0.000674916	5.38706e-05	0.000113837
OTU_1211	k__Fungi	p__Ascomycota	c__Sordariomycetes	o__Hypocreales	f__Ophiocordycipitaceae	g__unidentified_Ophiocordycipitaceae	s__Gibellula_sp._BCMU_GP01	0	0	0	0	0	0	4.19358e-05	0	0	0	0	0	0	0
OTU_1217	k__Fungi	p__Basidiomycota	c__Agaricostilbomycetes	o__Agaricostilbales	f__Kondoaceae	g__Kondoa	s__Kondoa_yuccicola	0	0	0	0	0	0	0	0	0.000276702	0	8.76347e-05	0	0	0.000170755
OTU_1220	k__Fungi	p__Mucoromycota	c__unidentified_Mucoromycota	o__Mucorales	f__Rhizopodaceae	g__Rhizopus	s__Rhizopus_oryzae	0.000113533	0	0	0	0	0	0	0	0	0	0	0	0	0
OTU_1222	k__Fungi	p__Basidiomycota	c__Dacrymycetes	o__Dacrymycetales	f__Dacrymycetaceae	g__Dacrymyces	s__Dacrymyces_capitatus	0	0	0	0	0	0	0	0	0	0	0	0.000149981	0	0.000113837
OTU_1227	k__Fungi	p__Chytridiomycota	c__Chytridiomycetes	o__Gromochytriales	f__Gromochytriaceae	g__	s__	0.000340599	0.000147907	0	0	0	0.000139991	4.19358e-05	0	0	0	0	0	0	0
OTU_1228	k__Fungi	p__Basidiomycota	c__Agaricostilbomycetes	o__Agaricostilbales	f__Chionosphaeraceae	g__Kurtzmanomyces	s__Kurtzmanomyces_tardus	0	0	0	0	0	0	4.19358e-05	0	0	0	0	0	0	5.69184e-05
OTU_1229	k__Fungi	p__Basidiomycota	c__Agaricomycetes	o__Agaricales	f__Tricholomataceae	Others	Others	0	0	0	0	0	0	0	0	0	0	0	0	0	0.000113837
OTU_1230	k__Fungi	p__Mucoromycota	c__unidentified_Mucoromycota	o__Mucorales	f__Rhizopodaceae	g__Rhizopus	s__Rhizopus_stolonifer	0.000113533	0.000295814	0.00222124	0	0	4.66636e-05	0	8.82924e-05	9.22339e-05	0	0.00148979	0.00367454	0	0
OTU_1233	k__Fungi	p__Ascomycota	c__Eurotiomycetes	o__Chaetothyriales	f__Trichomeriaceae	Others	Others	0	0	0	0.000960154	0	0	0	0	0	0	0.00245377	0	0	0
OTU_1235	k__Fungi	p__Basidiomycota	c__Agaricomycetes	o__Boletales	f__Paxillaceae	g__Paxillus	Others	0	0	0	0	0	0	0	0	0	0	0	7.49906e-05	0	5.69184e-05
OTU_1239	k__Fungi	p__Basidiomycota	c__Agaricomycetes	Others	Others	Others	Others	0	0	0	0	0	0	0	0	0	0	0	0.000149981	0	0
OTU_1243	k__Fungi	p__Ascomycota	c__Dothideomycetes	o__Pleosporales	f__Pleosporaceae	Others	Others	0.000340599	0.000147907	0.000888494	0.000960154	0.000888099	0.000466636	0.00029355	8.82924e-05	0	0.019071	0.00254141	0.000899888	0.000808059	0.000284592
OTU_1244	k__Fungi	p__Basidiomycota	c__Agaricomycetes	o__Corticiales	f__Corticiaceae	g__Sistotrema	s__Sistotrema_biggsiae	0	0	0	0	0	4.66636e-05	8.38715e-05	0	0	0.00585001	0	7.49906e-05	5.38706e-05	0.000113837
OTU_1254	k__Fungi	p__Ascomycota	c__Sordariomycetes	o__Sordariales	f__Chaetomiaceae	g__Chaetomium	s__	0	0	0	0	0	0	0	0	0	0	0.000350539	0.00232471	0.000107741	0
OTU_1256	k__Fungi	p__Basidiomycota	c__Agaricomycetes	o__Agaricales	Others	Others	Others	0	0	0	0	0	0.000513299	0.000419358	0	0	0	0	0	0	5.69184e-05
OTU_1258	k__Fungi	p__Basidiomycota	c__Agaricomycetes	Others	Others	Others	Others	0	0	0	0	0	9.33271e-05	0.000167743	0	0	0	0	0	0	5.69184e-05
OTU_1260	k__Fungi	p__Ascomycota	c__Sordariomycetes	o__Hypocreales	Others	Others	Others	0	0	0	0	0	0.000326645	8.38715e-05	0	0	0	0	0	0	0
OTU_1261	k__Fungi	p__Basidiomycota	c__Agaricomycetes	Others	Others	Others	Others	0	0	0	0	0	0.000233318	4.19358e-05	0	0	0	0	0	0	0
OTU_1264	k__Fungi	p__Basidiomycota	c__Tremellomycetes	o__Holtermanniales	f__unidentified_Holtermanniales	g__Holtermanniella	s__Holtermanniella_takashimae	0	0.000295814	0	0	8.88099e-05	0	0	0	0	0	0	7.49906e-05	0	0
OTU_1273	k__Fungi	p__Mucoromycota	c__unidentified_Mucoromycota	o__Mucorales	f__Chaetocladiaceae	g__Chaetocladium	s__Chaetocladium_brefeldii	0.000567666	0.000147907	0	0	0	0	0	0	0	0.000585001	0	0.000149981	0	0
OTU_1292	k__Fungi	p__Ascomycota	c__Dothideomycetes	o__Pleosporales	f__unidentified_Pleosporales	g__unidentified_Pleosporales	s__Phoma_sp._LF617	0.0013624	0.00147907	0	0	0.00071048	0.000233318	0.000251615	0.00185414	0.00046117	0.000234	0	0.00112486	0.000754188	0.000569184
OTU_1294	k__Fungi	p__Ascomycota	c__Sordariomycetes	Others	Others	Others	Others	0	0	0	0	0	0	4.19358e-05	0	0	0	0	0	0.000430965	0.000683021
OTU_1296	k__Fungi	p__Basidiomycota	c__Agaricomycetes	o__Polyporales	f__unidentified_Polyporales	g__Tretopileus	s__Tretopileus_sphaerophorus	0.000113533	0	0	0	0	0.000326645	0.00029355	0	0	0	0	7.49906e-05	0.000538706	0.000170755
OTU_1297	k__Fungi	p__Basidiomycota	c__Agaricomycetes	Others	Others	Others	Others	0.000454133	0	0.00355398	0	0.00746004	0.00835278	0.00314518	8.82924e-05	0	0.000117	0	0.00382452	0.00204708	0.00125221
OTU_1302	k__Fungi	p__Ascomycota	c__Pezizomycetes	o__Pezizales	f__Pezizaceae	g__Peziza	Others	0	0.000147907	0.000444247	0	0.00026643	0.000186654	8.38715e-05	8.82924e-05	0.000184468	0.000351	0.000175269	0.000374953	0.000808059	0.000341511
OTU_1304	k__Fungi	p__Ascomycota	c__Dothideomycetes	o__Pleosporales	Others	Others	Others	0.000113533	0	0	0	0	0.000139991	4.19358e-05	0	0	0.000117	0	0	0.000269353	0.000113837
OTU_1309	k__Fungi	p__Ascomycota	c__Dothideomycetes	o__Venturiales	f__Sympoventuriaceae	Others	Others	0	0	0	0	0	0	0	0	0	0	0	0	5.38706e-05	0.000113837
OTU_1313	k__Fungi	p__Chytridiomycota	c__Chytridiomycetes	o__Rhizophydiales	f__	g__	s__	0	0	0	0	0	0	0	0	0	0	0.000262904	0	0	0
OTU_1314	k__Fungi	p__Mucoromycota	c__unidentified_Mucoromycota	o__Mucorales	f__Mucoraceae	g__Mucor	s__Mucor_hiemalis	0	0	0.000444247	0	0	0	0	0	0.000184468	0	0	0	0	0.000227674
OTU_1315	k__Fungi	p__Basidiomycota	c__Agaricomycetes	o__Lepidostromatales	f__Lepidostromataceae	g__Lepidostroma	Others	0	0	0	0	0.00026643	0.000279981	0.00029355	0	0	0	0	0	5.38706e-05	0.000341511
OTU_1318	k__Fungi	p__Chytridiomycota	c__Chytridiomycetes	o__Spizellomycetales	f__Powellomycetaceae	g__unidentified_Powellomycetaceae	s__Entophlyctis_confervae-glomeratae	0.00113533	0.00162698	0.000444247	0	0.00026643	0	0	0	0	0	0.00420647	0	0	0
OTU_1322	k__Fungi	p__Basidiomycota	c__Agaricomycetes	o__Agaricales	Others	Others	Others	0	0	0.000888494	0	8.88099e-05	0.000186654	8.38715e-05	0	0	0	0	0	0.000107741	0
OTU_1330	k__Fungi	p__Basidiomycota	c__Cystobasidiomycetes	o__unidentified_Cystobasidiomycetes	f__unidentified_Cystobasidiomycetes	g__Symmetrospora	s__Symmetrospora_gracilis	0.000227066	0	0	0	0	0	0	0.000176585	0.000184468	0	0	0	0	0
OTU_1333	k__Fungi	Others	Others	Others	Others	Others	Others	0	0	0	0	0	0	0	8.82924e-05	9.22339e-05	0	0	0	5.38706e-05	0
OTU_1336	k__Fungi	p__Basidiomycota	c__Exobasidiomycetes	Others	Others	Others	Others	0	0	0	0	0	4.66636e-05	0	0	0	0	0	0	0	0
OTU_1342	k__Fungi	p__Basidiomycota	c__Agaricomycetes	o__Agaricales	f__Pluteaceae	g__	s__	0.000227066	0.000295814	0.000888494	0.000960154	0.00062167	0.00195987	0.00310325	8.82924e-05	9.22339e-05	0	0.00105162	0.00164979	0.0106125	0.0161648
OTU_1344	k__Fungi	p__Ascomycota	c__Lichinomycetes	o__Lichinales	f__Lichinaceae	Others	Others	0.000908265	0	0	0	0	4.66636e-05	0.000125807	0.000441462	0	0.000585001	0	0.000224972	0	0.000113837
OTU_1347	k__Fungi	p__Ascomycota	c__Sordariomycetes	o__unidentified_Sordariomycetes	Others	Others	Others	0	0	0	0	8.88099e-05	0	4.19358e-05	0	0	0	0	0	0.000107741	0
OTU_1349	k__Fungi	p__Basidiomycota	c__Tremellomycetes	o__Tremellales	f__Bulleribasidiaceae	g__Vishniacozyma	Others	0.00215713	0.00177489	0.000444247	0.000480077	0.00062167	0.000139991	8.38715e-05	0.000264877	0.000368936	0.000117	0.00210323	7.49906e-05	0.000161612	0
OTU_1352	k__Fungi	p__Basidiomycota	c__Agaricomycetes	Others	Others	Others	Others	0	0	0	0	8.88099e-05	0.000373308	0.000377422	0	0	0	0	0	0.000161612	0.000113837
OTU_1353	k__Fungi	p__Ascomycota	c__Lecanoromycetes	o__Caliciales	f__Physciaceae	Others	Others	0	0.000739536	0	0	0	0	0	0	0	0	0	0	0	0
OTU_1357	k__Fungi	p__Basidiomycota	c__Exobasidiomycetes	o__Microstromatales	Others	Others	Others	0.0010218	0.000591628	0.000888494	0	0.00017762	4.66636e-05	4.19358e-05	0.000618047	0	0	0	0	0	0
OTU_1364	k__Fungi	Others	Others	Others	Others	Others	Others	0	0.000443721	0	0	0	0	0	0	0	0	0	0	0	0
OTU_1367	k__Fungi	p__Basidiomycota	c__Agaricomycetes	o__Polyporales	Others	Others	Others	0	0	0	0	0	0	0	0	0	0	0	0	5.38706e-05	0
OTU_1371	k__Fungi	p__Basidiomycota	c__Agaricomycetes	o__Auriculariales	f__Exidiaceae	g__Exidia	Others	0	0	0	0	0.00017762	0.000373308	4.19358e-05	0	0	0	0	0.000149981	0.000215482	0.000170755
OTU_1373	k__Fungi	p__Basidiomycota	c__Atractiellomycetes	o__Atractiellales	Others	Others	Others	0	0	0	0	0	9.33271e-05	0.000167743	0	0	0	0	7.49906e-05	0	0
OTU_1374	k__Fungi	p__Ascomycota	c__Leotiomycetes	o__Helotiales	Others	Others	Others	0	0	0	0	0	4.66636e-05	0	0	0	0	0	0	0.000161612	0
OTU_1375	k__Fungi	p__Basidiomycota	c__Atractiellomycetes	o__Atractiellales	f__Phleogenaceae	g__Phleogena	s__Phleogena_faginea	0	0	0	0	0	0.000139991	4.19358e-05	0	0	0	0	0	0	0.000227674
OTU_1377	k__Fungi	p__Ascomycota	c__Sordariomycetes	o__Diaporthales	f__Gnomoniaceae	g__Ophiognomonia	s__Ophiognomonia_clavigignenti-juglandacearum	0	0.000739536	0	0.000960154	0.00337478	0.000979935	0.000335486	0	0	0	0	0.000224972	0	0
OTU_1384	k__Fungi	p__Basidiomycota	c__Agaricomycetes	o__Cantharellales	f__Botryobasidiaceae	g__Botryobasidium	s__	0	0.000295814	0	0	0	0	4.19358e-05	0	0	0.000234	0	0	0	5.69184e-05
OTU_1398	k__Fungi	p__Ascomycota	c__Eurotiomycetes	o__Eurotiales	f__Aspergillaceae	g__Penicillium	Others	0	0	0	0	0	0.000139991	0	0	0.000184468	0.000234	8.76347e-05	0.000449944	0.000161612	0.000170755
OTU_1405	k__Fungi	p__Basidiomycota	c__Agaricomycetes	Others	Others	Others	Others	0.000113533	0	0	0	0.00168739	0.00079328	0.00029355	0	0	0	0	0.000224972	0.000269353	0.000170755
OTU_1406	k__Fungi	p__Basidiomycota	c__Agaricomycetes	o__Polyporales	f__unidentified_Polyporales	g__Marchandiomyces	Others	0	0	0	0	8.88099e-05	0	8.38715e-05	0	0	0	0	0.000749906	5.38706e-05	0
OTU_1411	k__Fungi	p__Basidiomycota	c__Agaricomycetes	o__Cantharellales	f__Tulasnellaceae	g__Tulasnella	s__Tulasnella_asymmetrica	0	0	0	0	0	0.000139991	0.000167743	0	0	0	0	0	5.38706e-05	0.000170755
OTU_1415	k__Fungi	p__Ascomycota	Others	Others	Others	Others	Others	0	0	0	0	0	0	0	0	0	0	0	0	0	0.000113837
OTU_1427	k__Fungi	p__Ascomycota	Others	Others	Others	Others	Others	0	0	0	0	0.00017762	4.66636e-05	0	0	9.22339e-05	0.000117	0	7.49906e-05	5.38706e-05	0.000341511
OTU_1428	k__Fungi	p__Ascomycota	c__Lecanoromycetes	o__Caliciales	Others	Others	Others	0.000340599	0.00133116	0.000888494	0	8.88099e-05	9.33271e-05	4.19358e-05	0.000264877	0	0.000234	0	7.49906e-05	0.000538706	0.000170755
OTU_1435	k__Fungi	p__Ascomycota	Others	Others	Others	Others	Others	0	0	0	0	0	0	0	0	0	0	0	0	0	0
OTU_1439	k__Fungi	p__Ascomycota	c__Sordariomycetes	Others	Others	Others	Others	0	0	0	0.000960154	0	0	8.38715e-05	0	0	0	0	0	0	0
OTU_1449	k__Fungi	p__Basidiomycota	c__Agaricostilbomycetes	o__Agaricostilbales	f__Kondoaceae	g__Kondoa	s__Kondoa_sorbi	0.000227066	0	0	0	8.88099e-05	0	4.19358e-05	0	9.22339e-05	0	0	0	5.38706e-05	5.69184e-05
OTU_1454	k__Fungi	p__Basidiomycota	c__Agaricomycetes	Others	Others	Others	Others	0	0	0	0	8.88099e-05	9.33271e-05	0.000503229	0	0	0	0	0	0	0.000113837
OTU_1462	k__Fungi	p__Basidiomycota	c__Agaricomycetes	Others	Others	Others	Others	0	0	0	0	0.00035524	0.00107326	0.000712908	0	0	0	0	0	0	0.000170755
OTU_1463	k__Fungi	p__Ascomycota	c__Dothideomycetes	o__Pleosporales	f__Pleosporaceae	g__Curvularia	Others	0.0013624	0.000147907	0.00177699	0	0.00142096	0	0	0.000882924	0.000184468	0.042003	0.000175269	0.00179978	0	0
OTU_1464	k__Fungi	p__Basidiomycota	Others	Others	Others	Others	Others	0	0	0	0	0	0	0.000125807	0	0	0	0	0	0	0
OTU_1465	k__Fungi	p__Ascomycota	c__Laboulbeniomycetes	o__Pyxidiophorales	f__Pyxidiophoraceae	g__Pyxidiophora	s__Pyxidiophora_arvernensis	0	0	0	0	0	4.66636e-05	0	0	0.000368936	0	0	0	0	0
OTU_1472	k__Fungi	p__Basidiomycota	c__Ustilaginomycetes	o__Ustilaginales	f__Ustilaginaceae	g__Ustilago	s__Ustilago_shiraiana	0.000113533	0.000147907	0	0	0.00053286	9.33271e-05	0.000167743	0	0	0	0	7.49906e-05	0	0
OTU_1477	k__Fungi	p__Basidiomycota	c__Spiculogloeomycetes	o__Spiculogloeales	f__Spiculogloeaceae	g__Phyllozyma	Others	0	0	0	0	0	0	0	0	0	0	0	0	0	0.000170755
OTU_1478	k__Fungi	p__Basidiomycota	c__Agaricomycetes	o__Agaricales	Others	Others	Others	0	0	0	0	0	0	0	0	0	0	0	0	0	5.69184e-05
OTU_1484	k__Fungi	p__Ascomycota	c__Eurotiomycetes	o__Eurotiales	f__Aspergillaceae	g__Penicillium	Others	0	0	0	0.00384061	0	4.66636e-05	4.19358e-05	0	0	0.000117	0.0248883	0.000149981	0.000808059	0.000683021
OTU_1486	k__Fungi	p__Ascomycota	c__Sordariomycetes	o__	f__	g__	s__	0.000227066	0.000147907	0	0	0	4.66636e-05	8.38715e-05	0.000176585	0	0.000234	0	0	0.000269353	0
OTU_1494	k__Fungi	p__Basidiomycota	c__Atractiellomycetes	o__Atractiellales	f__unidentified_Atractiellales	g__unidentified_Atractiellales	s__Atractiella_sp._La_Amistade	0	0	0	0	8.88099e-05	4.66636e-05	0.000125807	0	0	0	0	0	0	5.69184e-05
OTU_1497	k__Fungi	p__Ascomycota	Others	Others	Others	Others	Others	0	0	0	0	0	0	0	0	0	0	0	0	5.38706e-05	5.69184e-05
OTU_1498	k__Fungi	p__Basidiomycota	c__Agaricomycetes	o__Agaricales	f__Tricholomataceae	g__Tricholomopsis	s__Tricholomopsis_decora	0	0	0	0	0	0	0.000167743	0	0	0	0	0	0	0
OTU_1501	k__Fungi	p__Chytridiomycota	c__Chytridiomycetes	o__unidentified_Chytridiomycetes	f__Synchytriaceae	g__Synchytrium	s__Synchytrium_decipiens	0	0	0	0	0	0	0.00197098	0	0	0	0	0	0	0
OTU_1503	k__Fungi	p__Ascomycota	c__Taphrinomycetes	o__Taphrinales	f__Taphrinaceae	g__Taphrina	s__Taphrina_vestergrenii	0	0	0	0	0	0	0	8.82924e-05	0.000184468	0	0	0	0	0
OTU_1508	k__Fungi	p__Ascomycota	Others	Others	Others	Others	Others	0	0	0	0	0	4.66636e-05	4.19358e-05	0	0	0.000585001	0	0	0.000215482	0
OTU_1509	k__Fungi	p__Basidiomycota	c__Tremellomycetes	o__Tremellales	f__Trimorphomycetaceae	g__Trimorphomyces	Others	0	0.000147907	0	0	0	0	0	0.000176585	0	0	0	0	0	0
OTU_1510	k__Fungi	p__Ascomycota	c__Orbiliomycetes	o__Orbiliales	f__Orbiliaceae	Others	Others	0.000227066	0	0	0	8.88099e-05	4.66636e-05	0.000125807	0	9.22339e-05	0	8.76347e-05	0	0	0
OTU_1513	k__Fungi	p__Basidiomycota	c__Agaricomycetes	Others	Others	Others	Others	0	0	0	0	0	0	0	0	0	0	0	0	5.38706e-05	0
OTU_1518	k__Fungi	p__Basidiomycota	c__Agaricomycetes	o__Agaricales	Others	Others	Others	0	0	0	0	0	0	0.000125807	0	0	0	0	0	0	0
OTU_1519	k__Fungi	p__Ascomycota	c__Dothideomycetes	o__Capnodiales	f__Extremaceae	g__	s__	0.00215713	0.00281024	0.00133274	0.00144023	0.000976909	0.000279981	0.000377422	0.00176585	0.00332042	0.000819001	0.00131452	0.000524934	0.000484835	0.000569184
OTU_1520	k__Fungi	p__Basidiomycota	c__Agaricostilbomycetes	o__Agaricostilbales	f__Chionosphaeraceae	g__Ballistosporomyces	Others	0	0	0.000444247	0	0	0	0	0	9.22339e-05	0	0	0	0	0
OTU_1534	k__Fungi	p__Basidiomycota	c__Agaricomycetes	o__Agaricales	Others	Others	Others	0	0	0	0	0	0.000139991	4.19358e-05	0	0	0	0	0	0.000107741	0.000113837
OTU_1541	k__Fungi	p__Ascomycota	c__Dothideomycetes	o__Pleosporales	Others	Others	Others	0.00408719	0.00754326	0.00310973	0.000960154	0.00115453	0.00270649	0.0046968	0.0034434	0.00479616	0.002457	0.00245377	0.00104987	0.00188547	0.00199215
OTU_1546	k__Fungi	p__Basidiomycota	c__Tremellomycetes	o__Tremellales	f__Carcinomycetaceae	g__Carcinomyces	s__Carcinomyces_arundinariae	0	0	0	0	0	0	0	8.82924e-05	0	0	0	0	0	5.69184e-05
OTU_1548	k__Fungi	p__Ascomycota	c__Dothideomycetes	o__Pleosporales	f__Leptosphaeriaceae	g__Leptosphaeria	s__	0	0	0	0	0	4.66636e-05	0	0	0	0	0	0	0	0
OTU_1551	k__Fungi	p__Ascomycota	c__Sordariomycetes	Others	Others	Others	Others	0	0	0	0	0	0	4.19358e-05	0	0	0	0	0	5.38706e-05	0
OTU_1552	k__Fungi	p__Basidiomycota	c__Geminibasidiomycetes	o__Geminibasidiales	f__Geminibasidiaceae	g__Geminibasidium	s__Geminibasidium_donsium	0.000113533	0	0	0	0	0.000139991	0	0	0.000276702	0	0	0	0	0
OTU_1554	k__Fungi	p__Basidiomycota	c__Agaricomycetes	o__Agaricales	f__Pluteaceae	g__	s__	0	0	0	0	0	0	0.000167743	0	0	0	0	0	0	0.00073994
OTU_1561	k__Fungi	p__Ascomycota	Others	Others	Others	Others	Others	0	0	0	0	8.88099e-05	0.000186654	0.000167743	0	0	0	0	0	5.38706e-05	5.69184e-05
OTU_1562	k__Fungi	p__Basidiomycota	c__Agaricomycetes	Others	Others	Others	Others	0	0	0	0	0	0	8.38715e-05	0	0	0	0	0	0	0
OTU_1566	k__Fungi	p__Ascomycota	c__Dothideomycetes	o__Pleosporales	f__unidentified_Pleosporales	Others	Others	0	0	0	0	8.88099e-05	0.000279981	0.000838715	0	0	0	0	0	5.38706e-05	0.000170755
OTU_1567	k__Fungi	p__Basidiomycota	c__Agaricomycetes	Others	Others	Others	Others	0	0	0	0	0	0	0	0	0	0	0	0	0	0
OTU_1573	k__Fungi	p__Basidiomycota	c__Agaricomycetes	o__Agaricales	Others	Others	Others	0	0	0.000444247	0.00144023	0.00017762	0.000699953	0.000587101	0	9.22339e-05	0	0	0	0.000377094	0.000796858
OTU_1579	k__Fungi	p__Basidiomycota	c__Malasseziomycetes	o__Malasseziales	f__Malasseziaceae	g__Malassezia	Others	0	0	0	0	0	0	0	0	0	0	0	0	0	0
OTU_1586	k__Fungi	p__Ascomycota	c__Sordariomycetes	o__Hypocreales	f__Ophiocordycipitaceae	Others	Others	0	0	0	0	0.00017762	0	8.38715e-05	0.000176585	0	0	8.76347e-05	0	0.000107741	0
OTU_1589	k__Fungi	p__Basidiomycota	c__Agaricomycetes	Others	Others	Others	Others	0	0	0	0	0	9.33271e-05	0.000167743	0	0	0	0	0	0	0.000512266
OTU_1594	k__Fungi	p__Basidiomycota	c__Ustilaginomycetes	o__Ustilaginales	f__Ustilaginaceae	g__Sporisorium	s__	0.000454133	0.00221861	0	0	0.00026643	0.000186654	0.000125807	0.00035317	0.000184468	0.000468	0	0.000449944	0	0
OTU_1597	k__Fungi	p__Basidiomycota	c__Agaricomycetes	o__Corticiales	f__Corticiaceae	g__Sistotrema	Others	0	0	0	0	0	9.33271e-05	0.000587101	0	0	0	0	0	0	0
OTU_1600	k__Fungi	p__Basidiomycota	c__Tremellomycetes	o__Tremellales	f__Phaeotremellaceae	g__Phaeotremella	s__	0.000113533	0	0	0	0	0	0	8.82924e-05	0	0	0	0	0	0
OTU_1601	k__Fungi	p__Basidiomycota	c__Agaricostilbomycetes	o__Agaricostilbales	f__Kondoaceae	g__Bensingtonia	s__Bensingtonia_pseudonaganoensis	0	0	0	0	0	0	0	8.82924e-05	0.000276702	0	0	0.000224972	0	0
OTU_1608	k__Fungi	p__Basidiomycota	c__Agaricomycetes	o__Boletales	f__Boletaceae	g__Boletus	s__Boletus_edulis	0.000113533	0	0	0	0	0	0	8.82924e-05	0	0	0	0	0	0
OTU_1619	k__Fungi	p__Ascomycota	Others	Others	Others	Others	Others	0	0	0	0	0	0	0	0	0	0	0	0	0	5.69184e-05
OTU_1620	k__Fungi	p__Ascomycota	c__Taphrinomycetes	o__Taphrinales	f__Taphrinaceae	g__Taphrina	Others	0.0010218	0	0	0	0.00035524	0	8.38715e-05	8.82924e-05	0	0.000234	0	7.49906e-05	5.38706e-05	5.69184e-05
OTU_1624	k__Fungi	p__Mucoromycota	c__unidentified_Mucoromycota	o__Mucorales	f__Cunninghamellaceae	g__Gongronella	s__Gongronella_sp._w5	0	0	0	0	0	0	0	0	0	0.000117	0	0	0.000107741	0
OTU_1626	k__Fungi	p__Ascomycota	c__Sordariomycetes	o__Sordariales	f__Chaetomiaceae	g__Remersonia	Others	0	0	0	0	0	0	4.19358e-05	0	0	0	0	0	0	0
OTU_1627	k__Fungi	p__Basidiomycota	c__Tremellomycetes	o__Tremellales	Others	Others	Others	0	0	0	0	0	0	0	0	0.000184468	0	0	0	0	0
OTU_1633	k__Fungi	p__Ascomycota	c__Sordariomycetes	o__Xylariales	Others	Others	Others	0.00351953	0.00369768	0.00133274	0.000480077	0.0017762	0.00139991	0.00180324	0.00397316	0.00765541	0.002457	0.000876347	0.00382452	0.00393255	0.00387045
OTU_1636	k__Fungi	p__Ascomycota	c__Eurotiomycetes	o__Chaetothyriales	Others	Others	Others	0	0.000147907	0	0.000480077	0	0	0	8.82924e-05	0.000276702	0	0	0	5.38706e-05	0
OTU_1645	k__Fungi	p__Ascomycota	c__Sordariomycetes	o__Sordariales	f__Chaetomiaceae	Others	Others	0	0	0	0	0	0	0	0	0	0	0.000262904	7.49906e-05	0	0
OTU_1646	k__Fungi	p__Ascomycota	c__Sordariomycetes	o__Sordariales	f__Chaetomiaceae	g__	s__	0.000113533	0	0	0.00144023	0	0	4.19358e-05	0	0	0.000117	0.00981509	7.49906e-05	0	0.000113837
OTU_1648	k__Fungi	p__Ascomycota	c__Sordariomycetes	o__Pisorisporiales	f__unidentified_Pisorisporiales	g__Achroceratosphaeria	s__Achroceratosphaeria_potamia	0	0	0	0	0.00017762	0	0	0	0	0	0	0	0	0.000170755
OTU_1652	k__Fungi	p__Ascomycota	c__Lecanoromycetes	Others	Others	Others	Others	0	0	0	0	0.00017762	0	4.19358e-05	0	0	0	0	7.49906e-05	0	0
OTU_1653	k__Fungi	p__Ascomycota	c__Eurotiomycetes	o__Chaetothyriales	f__Trichomeriaceae	g__Bradymyces	s__	0	0	0	0.000960154	0	0	0	0	0	0	0.00587153	0	0	0
OTU_1654	k__Fungi	p__Ascomycota	Others	Others	Others	Others	Others	0	0	0	0	0.00035524	0	0	0	0	0	0	0	0	0
OTU_1658	k__Fungi	p__Ascomycota	c__Sordariomycetes	Others	Others	Others	Others	0	0	0	0	0	0	0	0	0	0	0	0	0	5.69184e-05
OTU_1660	k__Fungi	p__Basidiomycota	c__Agaricomycetes	o__Polyporales	Others	Others	Others	0	0	0	0	0.00026643	9.33271e-05	0	0	0	0	0	7.49906e-05	0.000107741	0.000170755
OTU_1661	k__Fungi	p__Ascomycota	c__Dothideomycetes	o__Pleosporales	Others	Others	Others	0	0	0	0	0	0	0	0	0	0	0	0	0	0.000227674
OTU_1664	k__Fungi	p__Ascomycota	c__Eurotiomycetes	o__Chaetothyriales	f__Trichomeriaceae	g__Knufia	Others	0.000113533	0.000295814	0.000444247	0	0.00017762	4.66636e-05	0	0	0.000276702	0	0	0	5.38706e-05	0
OTU_1673	k__Fungi	p__Basidiomycota	c__Agaricostilbomycetes	o__Agaricostilbales	f__Kondoaceae	g__Bensingtonia	Others	0	0	0	0	0	0	0	0	0	0	0	0	0	0.000170755
OTU_1677	k__Fungi	p__Ascomycota	c__Dothideomycetes	o__Pleosporales	Others	Others	Others	0.00249773	0.00251442	0.00399822	0	0.00257549	0	0	0.00185414	0.00193691	0.000819001	0	0.00112486	0	0
OTU_1684	k__Fungi	p__Ascomycota	Others	Others	Others	Others	Others	0	0	0	0	8.88099e-05	0	8.38715e-05	0.000264877	0	0	0	7.49906e-05	0	0.000284592
OTU_1698	k__Fungi	p__Basidiomycota	c__Agaricomycetes	o__unidentified_Agaricomycetes	f__unidentified_Agaricomycetes	g__Giulia	s__Giulia_tenuis	0	0	0.000444247	0	0.00071048	0.000419972	0.000545165	0	0	0	8.76347e-05	0.000299963	0.000107741	0.000113837
OTU_1699	k__Fungi	p__Basidiomycota	c__Tremellomycetes	o__Tremellales	f__Bulleribasidiaceae	g__Bulleribasidium	Others	0.000113533	0	0	0	8.88099e-05	0	0	0	0	0	0	0	0	0
OTU_1700	k__Fungi	p__Ascomycota	c__Sordariomycetes	Others	Others	Others	Others	0	0	0.000444247	0	8.88099e-05	9.33271e-05	4.19358e-05	0.000176585	0	0.000234	0.000175269	0	0.000215482	0.000512266
OTU_1703	k__Fungi	p__Basidiomycota	c__Agaricomycetes	o__Corticiales	f__Corticiaceae	g__Sistotrema	s__Sistotrema_brinkmannii	0	0.000443721	0	0	0.000888099	0.00079328	0.0011742	0	0	0	0.000175269	0	0.000269353	0.000227674
OTU_1706	k__Fungi	p__Basidiomycota	c__Agaricomycetes	o__Corticiales	f__Corticiaceae	g__Hyphodontia	Others	0.000681199	0	0	0	0	9.33271e-05	0.00029355	0	0	0	0	0	5.38706e-05	5.69184e-05
OTU_1709	k__Fungi	p__Chytridiomycota	c__Chytridiomycetes	o__Rhizophydiales	f__Rhizophydiaceae	g__Rhizophydium	Others	0.000113533	0	0.000444247	0	0	4.66636e-05	0.000125807	0	9.22339e-05	0	0	0	0	0
OTU_1712	k__Fungi	p__Basidiomycota	c__Tremellomycetes	o__Tremellales	f__Bulleribasidiaceae	g__Hannaella	s__Bullera_sp._TY-176	0.000794732	0	0	0	0	0	0	0	0	0	0	0	0	0
OTU_1714	k__Fungi	p__Zoopagomycota	c__Entomophthoromycetes	o__Entomophthorales	f__Ancylistaceae	g__Conidiobolus	s__Conidiobolus_thromboides	0	0	0	0	0	0.000139991	0	0	0	0	0	0	0	0
OTU_1717	k__Fungi	p__Basidiomycota	c__Microbotryomycetes	o__Microbotryales	f__Microbotryaceae	g__Microbotryum	Others	0.0010218	0	0.000444247	0	0.00017762	0	4.19358e-05	0	0	0.001521	0.000701078	0.000149981	0	0
OTU_1718	k__Fungi	p__Basidiomycota	c__Tremellomycetes	o__Tremellales	f__Rhynchogastremataceae	Others	Others	0.000227066	0	0	0	0	0	0	0	0	0	0	0	0	0
OTU_1719	k__Fungi	p__Chytridiomycota	c__Chytridiomycetes	o__Rhizophydiales	f__Rhizophydiaceae	g__Rhizophydium	s__Rhizophydium_patellarium	0.000113533	0	0	0	8.88099e-05	4.66636e-05	4.19358e-05	0	0	0	0	0	0	0
OTU_1723	k__Fungi	p__Ascomycota	c__Dothideomycetes	o__Tubeufiales	f__Tubeufiaceae	g__Helicosporium	s__Helicoma_ambiens	0.000113533	0.000591628	0	0	0.00044405	9.33271e-05	4.19358e-05	0	9.22339e-05	0	0	0.000149981	0.000377094	0
OTU_1745	k__Fungi	p__Basidiomycota	c__Agaricomycetes	Others	Others	Others	Others	0	0	0	0	0	0	4.19358e-05	0	0	0	0	0	0	0
OTU_1752	k__Fungi	p__Basidiomycota	c__Cystobasidiomycetes	Others	Others	Others	Others	0	0	0	0	0	0	4.19358e-05	8.82924e-05	0	0	0	0.000224972	0	0
OTU_1762	k__Fungi	p__Ascomycota	c__Dothideomycetes	o__Capnodiales	f__Cladosporiaceae	g__Cladosporium	Others	0	0	0	0.00720115	0	0	0	0	0	0	0.0195425	0	0	0
OTU_1763	k__Fungi	p__Ascomycota	c__Eurotiomycetes	o__Verrucariales	f__Verrucariaceae	Others	Others	0	0	0	0	0	0.000139991	0	0	0	0	0	0	5.38706e-05	0.000113837
OTU_1764	k__Fungi	p__Basidiomycota	c__Tremellomycetes	o__Filobasidiales	f__Filobasidiaceae	Others	Others	0	0	0	0	0	0.000139991	0	0	0	0.000468	0	0	0	0
OTU_1766	k__Fungi	p__Basidiomycota	c__Agaricomycetes	o__Agaricales	Others	Others	Others	0	0	0	0	8.88099e-05	0.000326645	0.000419358	0	0	0	0	0	5.38706e-05	0.000170755
OTU_1768	k__Fungi	p__Basidiomycota	c__Agaricomycetes	o__Agaricales	f__Physalacriaceae	Others	Others	0	0	0	0	0	0.000279981	0.000167743	0	0	0	0	0	5.38706e-05	0
OTU_1769	k__Fungi	p__Basidiomycota	c__Agaricomycetes	Others	Others	Others	Others	0	0	0	0	0	9.33271e-05	8.38715e-05	0	0	0	0	0	0	0
OTU_1770	k__Fungi	p__Mucoromycota	c__unidentified_Mucoromycota	o__Mucorales	f__Choanephoraceae	Others	Others	0	0	0	0	0	0	0.000251615	0	0	0	0	0	0	0
OTU_1772	k__Fungi	p__Ascomycota	c__Dothideomycetes	Others	Others	Others	Others	0.000681199	0.00103535	0.000444247	0	0.00017762	0.000139991	0.000167743	8.82924e-05	0.000368936	0.000117	0	0	0.000215482	0.000398429
OTU_1773	k__Fungi	p__Basidiomycota	c__Agaricomycetes	o__Agaricales	f__Amanitaceae	g__Amanita	s__Amanita_phalloides	0	0	0	0	0	0	0.000125807	0	0	0	0	0	0	5.69184e-05
OTU_1776	k__Fungi	p__Ascomycota	c__Dothideomycetes	Others	Others	Others	Others	0	0	0	0	0	0	0	0	0	0.000117	0	0	0	0
OTU_1778	k__Fungi	p__Ascomycota	c__Sordariomycetes	o__Sordariales	f__Chaetomiaceae	Others	Others	0.000113533	0	0.000888494	0	0	0	0	0	9.22339e-05	0	0.000613443	7.49906e-05	0	5.69184e-05
OTU_1787	k__Fungi	p__Ascomycota	c__Sordariomycetes	Others	Others	Others	Others	0	0	0	0.000960154	0.00017762	0.000466636	0.000251615	0.000529755	0.000368936	0.004446	0.0114802	0.00794901	0.00878091	0.00540725
OTU_1789	k__Fungi	p__Basidiomycota	c__Agaricomycetes	o__Agaricales	f__Amanitaceae	g__Amanita	s__Amanita_brunnescens	0	0	0	0	0	9.33271e-05	8.38715e-05	0	0	0	0	0	0	0
OTU_1803	k__Fungi	p__Basidiomycota	c__Agaricomycetes	o__Polyporales	f__unidentified_Polyporales	Others	Others	0	0	0	0	8.88099e-05	0.000186654	0	0	0	0	0	0	0.000215482	0.000341511
OTU_1804	k__Fungi	p__Ascomycota	c__Sordariomycetes	o__Sordariales	f__Chaetomiaceae	Others	Others	0.00227066	0.00147907	0.00133274	0.00432069	0.00062167	4.66636e-05	0.000209679	0.00185414	0.00737871	0.00725401	0.0139339	0.00509936	0.000323224	0.000796858
OTU_1807	k__Fungi	p__Basidiomycota	c__Agaricostilbomycetes	o__Agaricostilbales	f__Kondoaceae	g__Kondoa	Others	0	0	0	0	0	0	0	0	0	0	0	7.49906e-05	0	0
OTU_1810	k__Fungi	p__Ascomycota	c__Dothideomycetes	o__Pleosporales	f__Pleosporaceae	Others	Others	0.001703	0.00103535	0.000444247	0.000960154	0.00328597	0.000513299	0.000419358	0.000706339	0.000922339	0.001404	8.76347e-05	0.00404949	0.00102354	0.000398429
OTU_1814	k__Fungi	p__Basidiomycota	c__Agaricomycetes	o__Corticiales	f__Corticiaceae	g__Sistotrema	Others	0	0	0	0	0	0.000186654	0.000167743	0	0	0	8.76347e-05	0.000149981	0	0.000113837
OTU_1816	k__Fungi	p__Basidiomycota	c__Agaricomycetes	o__Agaricales	f__Schizophyllaceae	g__Grifola	s__Grifola_frondosa	0	0	0	0	0	4.66636e-05	4.19358e-05	0	0	0	0	0	0	0
OTU_1828	k__Fungi	p__Ascomycota	c__Lecanoromycetes	o__Ostropales	f__Stictidaceae	g__Acarosporina	s__Acarosporina_microspora	0.000340599	0.000887443	0.000444247	0	8.88099e-05	9.33271e-05	4.19358e-05	0	0.000184468	0	0	7.49906e-05	0.000107741	5.69184e-05
OTU_1831	k__Fungi	p__Ascomycota	Others	Others	Others	Others	Others	0	0	0	0	0	0	0	0	0	0	0	0	0	5.69184e-05
OTU_1832	k__Fungi	p__Mucoromycota	c__unidentified_Mucoromycota	o__Mucorales	f__Syncephalastraceae	g__Syncephalastrum	s__	0	0	0	0	0	0	0	0	0	0	0	0	0	0
OTU_1848	k__Fungi	p__Mucoromycota	c__unidentified_Mucoromycota	o__Mucorales	f__Rhizopodaceae	g__Rhizopus	s__Rhizopus_stolonifer	0	0	0	0	0	0	0	0	0	0	0.000175269	0.000824897	5.38706e-05	5.69184e-05
OTU_1849	k__Fungi	p__Basidiomycota	c__Agaricomycetes	Others	Others	Others	Others	0	0	0	0	8.88099e-05	9.33271e-05	0.000461293	0	0	0	0	0	0	0.000113837
OTU_1850	k__Fungi	p__Basidiomycota	c__Cystobasidiomycetes	o__unidentified_Cystobasidiomycetes	f__unidentified_Cystobasidiomycetes	Others	Others	0	0	0	0	0	0	0	0	0	0	0	0.000149981	0	5.69184e-05
OTU_1856	k__Fungi	p__Basidiomycota	c__Agaricomycetes	o__Boletales	f__Boletaceae	Others	Others	0	0	0	0	0	0	8.38715e-05	0	0	0	0	0	0	0
OTU_1857	k__Fungi	p__Basidiomycota	c__Agaricomycetes	o__Boletales	f__unidentified_Boletales	g__Leucogyrophana	s__Leucogyrophana_mollusca	0	0	0	0	8.88099e-05	4.66636e-05	8.38715e-05	0	0	0	0	0	0	0
OTU_1859	k__Fungi	p__Ascomycota	c__Dothideomycetes	o__Capnodiales	f__Teratosphaeriaceae	Others	Others	0.000113533	0.000739536	0.00177699	0	0	9.33271e-05	4.19358e-05	0.00035317	0.000276702	0.000117	0.000701078	0.000299963	0.000323224	0.000113837
OTU_1865	k__Fungi	p__Basidiomycota	c__Agaricomycetes	o__Cantharellales	f__Ceratobasidiaceae	g__Rhizoctonia	Others	0	0.000147907	0	0	0.00017762	9.33271e-05	0.000251615	0	0.000276702	0.000117	0	7.49906e-05	0.000107741	0.000113837
OTU_1867	k__Fungi	p__Ascomycota	c__Dothideomycetes	o__Pleosporales	f__Cucurbitariaceae	g__Pyrenochaeta	s__	0.00193006	0.00266233	0.00222124	0	0.00133215	0.000699953	0.000503229	0.00105951	0.00147574	0.004563	0	0.000899888	0.000969671	0.000512266
OTU_1868	k__Fungi	p__Basidiomycota	c__Pucciniomycetes	o__Pucciniales	Others	Others	Others	0.000227066	0	0	0	0	0	0	0	0	0	0	0	0	0
OTU_1872	k__Fungi	p__Basidiomycota	c__Spiculogloeomycetes	o__Spiculogloeales	f__Spiculogloeaceae	g__	s__	0	0	0	0	8.88099e-05	9.33271e-05	0	0	0	0	0	0	0	0
OTU_1874	k__Fungi	p__Mucoromycota	c__unidentified_Mucoromycota	o__Endogonales	f__Endogonaceae	g__unidentified_Endogonaceae	s__Mucoromycotina_sp._MIB_8359	0	0	0	0	0	0	0	0.000264877	9.22339e-05	0.000234	0	7.49906e-05	0.000107741	0.000113837
OTU_1876	k__Fungi	p__Basidiomycota	c__Agaricomycetes	o__Agaricales	Others	Others	Others	0	0	0	0	0	0.000186654	0.000167743	0	0	0	0	0	0	0.000227674
OTU_1877	k__Fungi	p__Ascomycota	c__Dothideomycetes	o__Venturiales	f__Sympoventuriaceae	Others	Others	0	0	0	0	0	0	4.19358e-05	0	0	0	0	0	0	0
OTU_1879	k__Fungi	p__Basidiomycota	c__Agaricomycetes	o__Agaricales	Others	Others	Others	0	0	0	0	0	0	4.19358e-05	0	0	0	0	0	0.000107741	0.000113837
OTU_1881	k__Fungi	p__Basidiomycota	c__Agaricomycetes	o__Agaricales	Others	Others	Others	0	0	0	0	0	4.66636e-05	4.19358e-05	0	0	0	0	0	0	0
OTU_1883	k__Fungi	p__Basidiomycota	c__Agaricomycetes	o__Agaricales	Others	Others	Others	0	0	0	0	0.00124334	0.00401307	0.00431938	0	0	0	0.000175269	0.000224972	0.00145451	0.00290284
OTU_1888	k__Fungi	p__Basidiomycota	c__Agaricomycetes	Others	Others	Others	Others	0.000340599	0	0	0.000960154	0.0017762	0.00387308	0.00834522	0	0	0	8.76347e-05	7.49906e-05	0.00145451	0.00290284
OTU_1890	k__Fungi	p__Basidiomycota	c__Agaricomycetes	o__Hymenochaetales	f__Hymenochaetaceae	g__Coltricia	s__Coltricia_perennis	0	0	0	0	0	0	0	0	0	0.000117	0	0	0	0.000113837
OTU_1895	k__Fungi	p__Basidiomycota	c__Agaricomycetes	o__Agaricales	Others	Others	Others	0	0	0	0	0.00026643	0.000186654	0.000209679	0	0	0	0	0	0.00134677	0.000455347
OTU_1896	k__Fungi	p__Basidiomycota	c__Tremellomycetes	o__Tremellales	Others	Others	Others	0	0.000739536	0	0.00144023	8.88099e-05	4.66636e-05	0	0	0	0	0	0	0	5.69184e-05
OTU_1898	k__Fungi	p__Basidiomycota	c__Agaricomycetes	o__Gomphales	f__Gomphaceae	g__Turbinellus	s__Turbinellus_floccosus	0	0	0	0	0	0	4.19358e-05	0	0	0	0	0	0	0
OTU_1903	k__Fungi	p__Ascomycota	c__Sordariomycetes	o__Xylariales	Others	Others	Others	0.000227066	0	0.000444247	0	0.00026643	0.000559963	0.000587101	8.82924e-05	0	0.000351	0	0	0.000430965	0.0021629
OTU_1906	k__Fungi	p__Basidiomycota	c__Tremellomycetes	o__Tremellales	f__Tremellaceae	g__Tremella	s__Tremella_globispora	0.000113533	0	0	0.00240038	0	0	0	8.82924e-05	9.22339e-05	0	8.76347e-05	0	0	0
OTU_1911	k__Fungi	p__Ascomycota	c__Dothideomycetes	o__Pleosporales	f__Cucurbitariaceae	Others	Others	0.000113533	0	0.000444247	0	8.88099e-05	0.000186654	4.19358e-05	0	9.22339e-05	0	0	0.000224972	0.000215482	5.69184e-05
OTU_1914	k__Fungi	p__Basidiomycota	c__Agaricomycetes	o__Boletales	f__Sclerodermataceae	g__Scleroderma	s__	0	0	0	0	0	0	8.38715e-05	0.000176585	9.22339e-05	0	0	0	0	0
OTU_1928	k__Fungi	p__Basidiomycota	c__Agaricostilbomycetes	o__Agaricostilbales	f__Kondoaceae	g__Kondoa	Others	0.000113533	0	0	0	0	4.66636e-05	0	8.82924e-05	0	0	8.76347e-05	0	0.000107741	0.000170755
OTU_1930	k__Fungi	p__Ascomycota	c__Lecanoromycetes	o__Lecanorales	f__Pilocarpaceae	g__Byssoloma	s__Byssoloma_leucoblepharum	0.000227066	0	0.000888494	0	0.00026643	0	0	0	0.000368936	0	0	0	0	0
OTU_1931	k__Fungi	p__Ascomycota	c__Dothideomycetes	o__Venturiales	f__Sympoventuriaceae	g__Ochroconis	Others	0.000227066	0.000295814	0	0	8.88099e-05	0	8.38715e-05	0	0.000184468	0.000117	0	7.49906e-05	0.000107741	0.000569184
OTU_1933	k__Fungi	p__Basidiomycota	c__Exobasidiomycetes	o__Exobasidiales	f__Exobasidiaceae	g__Exobasidium	s__Exobasidium_rhododendri	0.000340599	0.000147907	0.00177699	0	8.88099e-05	4.66636e-05	0.000209679	0.000264877	0.000276702	0.000117	0	7.49906e-05	0.000107741	0
OTU_1934	k__Fungi	p__Basidiomycota	c__Agaricomycetes	o__Cantharellales	f__Ceratobasidiaceae	g__Rhizoctonia	s__	0.000113533	0.000443721	0	0	0.0053286	0.00191321	0.00159356	0	0.000276702	0.000351	0	0.000674916	0.000538706	0.00136604
OTU_1938	k__Fungi	p__Basidiomycota	c__Agaricostilbomycetes	o__Agaricostilbales	f__Kondoaceae	g__Kondoa	s__Kondoa_yuccicola	0	0	0	0	0	4.66636e-05	0	0	9.22339e-05	0	0.000788713	0	0.000107741	0
OTU_1940	k__Fungi	p__Basidiomycota	c__Microbotryomycetes	o__Microbotryales	f__Microbotryaceae	Others	Others	0.000794732	0	0	0.000960154	8.88099e-05	0	0	0	0	0	0	0	0	0
OTU_1950	k__Fungi	p__Ascomycota	c__Eurotiomycetes	o__Chaetothyriales	f__Trichomeriaceae	g__Knufia	s__Knufia_petricola	0.0010218	0.0020707	0.000888494	0.000960154	0.00044405	0	0.000125807	0.00194243	0.00221361	0.00351	0.000525808	0.000299963	0.000377094	0.000284592
OTU_1953	k__Fungi	p__Ascomycota	Others	Others	Others	Others	Others	0	0	0	0	0	0	0	0	0	0	0	0	0	5.69184e-05
OTU_1956	k__Fungi	p__Basidiomycota	Others	Others	Others	Others	Others	0	0	0	0	0	0	0.000125807	0	0	0	0	0	0	0
OTU_1960	k__Fungi	p__Ascomycota	c__Sordariomycetes	o__Xylariales	f__Diatrypaceae	g__Diatrype	s__Diatrype_prominens	0.000227066	0.00221861	0.0128832	0.00240038	0.00293073	0.000746617	0.00188711	0.00105951	0.00129127	0.024102	0.000876347	0.00232471	0.00150838	0.00244749
OTU_1961	k__Fungi	Others	Others	Others	Others	Others	Others	0	0.000887443	0	0	0	4.66636e-05	0	0	0	0	0	0	0	0
OTU_1963	k__Fungi	p__Ascomycota	c__Sordariomycetes	o__Sordariales	f__Chaetomiaceae	Others	Others	0.000113533	0	0.000888494	0.000960154	0.00053286	0	0	0.0023839	0.00147574	0.000819001	0.00192796	0.00187477	0.000269353	0.000341511
OTU_1968	k__Fungi	p__Ascomycota	c__Dothideomycetes	o__Pleosporales	f__Zopfiaceae	g__Didymocrea	s__Didymocrea_sadasivanii	0.00147593	0.00399349	0.00266548	0	0.00017762	0.000186654	0	0.00176585	0.00498063	0.002691	0.00315485	0.000149981	5.38706e-05	0.000227674
OTU_1969	k__Fungi	p__Mucoromycota	c__unidentified_Mucoromycota	o__Mucorales	f__Lichtheimiaceae	Others	Others	0.000794732	0	0	0	0	0	0	0	0	0	0	0	0	0
OTU_1971	k__Fungi	p__Basidiomycota	c__Agaricomycetes	Others	Others	Others	Others	0	0	0	0	0	0	0	0	0	0.000117	0	0	5.38706e-05	0.000170755
OTU_1972	k__Fungi	p__Basidiomycota	c__Microbotryomycetes	o__Kriegeriales	f__Camptobasidiaceae	g__Camptobasidium	s__	0.000340599	0.000147907	0.00177699	0	0.00017762	4.66636e-05	0.000209679	0	0.000184468	0.000234	0	0.000149981	0	5.69184e-05
OTU_1973	k__Fungi	p__Chytridiomycota	c__Chytridiomycetes	o__Lobulomycetales	f__Lobulomycetaceae	g__	s__	0.000227066	0	0	0	0	0	0	0	0	0	0	0	0	0
OTU_1974	k__Fungi	p__Basidiomycota	c__Atractiellomycetes	o__Atractiellales	f__unidentified_Atractiellales	g__unidentified_Atractiellales	s__Atractiella_sp._La_Amistade	0	0	0	0	8.88099e-05	0	4.19358e-05	0	0	0	0	0	0	0
OTU_1979	k__Fungi	p__Ascomycota	c__Pezizomycetes	o__Pezizales	f__Pyronemataceae	g__Octosporella	Others	0	0	0	0	0	0	0.000125807	0	0	0	0	0	0	0
OTU_1980	k__Fungi	p__Ascomycota	c__Sordariomycetes	o__Hypocreales	Others	Others	Others	0.000113533	0	0	0	8.88099e-05	0	0	0.000264877	0	0	0	7.49906e-05	0	0
OTU_1983	k__Fungi	p__Ascomycota	c__Arthoniomycetes	o__Lichenostigmatales	f__unidentified_Lichenostigmatales	g__unidentified_Lichenostigmatales	s__cf._Arthoniales_sp._CCFEE_5176	0.000340599	0.000591628	0	0	8.88099e-05	9.33271e-05	0	0.000264877	0.00046117	0.000234	0.000175269	0.000149981	0	0
OTU_1986	k__Fungi	p__Basidiomycota	Others	Others	Others	Others	Others	0	0	0	0	0	9.33271e-05	0.000209679	0	0	0	0	0	5.38706e-05	0
OTU_1989	k__Fungi	p__Chytridiomycota	c__Chytridiomycetes	o__Rhizophydiales	f__Kappamycetaceae	g__unidentified_Kappamycetaceae	s__eukaryotic_picoplankton_environmental_sample	0.000113533	0	0	0	0	4.66636e-05	4.19358e-05	0	0	0	0	0	0	0
OTU_1990	k__Fungi	p__Zoopagomycota	c__Entomophthoromycetes	o__Entomophthorales	f__Ancylistaceae	g__Conidiobolus	s__Conidiobolus_brefeldianus	0	0	0	0	0	0.000139991	0	0	0	0	0	0	0	0
OTU_1992	k__Fungi	p__Basidiomycota	c__Agaricomycetes	o__Agaricales	Others	Others	Others	0	0	0	0	0	9.33271e-05	0	0	0	0	0	0	0	0
OTU_1993	k__Fungi	p__Basidiomycota	c__Agaricomycetes	o__Polyporales	f__Coriolaceae	g__Laetiporus	s__Laetiporus_sulphureus	0	0	0	0	0	0	0	0	0	0	0	0	5.38706e-05	0
