# Supplementary material for: RNA-Based Analysis Reveals High Diversity of Plant-Associated Active Fungi in the Atmosphere
Source: Front Microbiol. 2021 Aug 31;12:683266. doi: 10.3389/fmicb.2021.683266 (PMC8438332; doi:10.3389/fmicb.2021.683266)
Supplement: Supplementary file 4 [file Table_4.XLSX]

## Sheet: Table S6
Supplementary Table S6. List of putative fungi species with potentially transcriptional activity
Specis	Per. Indet by seq BLAST in NCBI	Major ecologically functional categorie	Air.Fd	Air.Fc	ratio
Acaromyces ingoldii	0.9967	Animal pathogen	3.2e-05	0.001146	35.8125
Alternaria sp.	1	Plant pathogen	0.013452	0.026715	1.98595
Aphanoascus fulvescens	1	Saprotroph	5e-06	9.1e-05	18.2
Arthrinium phaeospermum	1	Plant pathogen	0.010031	0.040398	4.02732
Arthrobotrys oligospora	0.9935	Saprotroph	7e-05	9.1e-05	1.3
Aspergillus sp.	1	Saprotroph	0.00461	0.028699	6.22538
Athelia arachnoidea	0.9805	Lichenized fungi	1.1e-05	0.000565	51.3636
Bensingtonia pseudonaganoensis	0.9968	Foliar/Plant endophytes	4.3e-05	0.00085	19.7674
Buckleyzyma aurantiaca	1	Saprotroph	0.000108	0.000376	3.48148
cf. Arthoniales sp. CCFEE 5176	0.9902	Unknown	5.4e-05	7.5e-05	1.38889
Chaetocladium brefeldii	0.9937	Unknown	3.2e-05	3.8e-05	1.1875
Conioscypha sp.	0.9934	Macrofungi(mushroom/wood-rotting fungi)	5.4e-05	8.1e-05	1.5
Cystobasidium sp.	0.9968	Mycoparasites	7e-05	0.000285	4.07143
Diatrype prominens	0.9935	Plant pathogen	0.00078	0.00185	2.37179
Digitothyrea divergens	0.9902	Lichenized fungi	5.9e-05	6.5e-05	1.10169
Erysiphe sp.	0.9935	Plant pathogen	0.000748	0.002254	3.01337
Fusarium sp.	1	Plant pathogen	0.005846	0.008493	1.45279
Geosmithia putterillii	0.9935	Plant pathogen	3.8e-05	0.002232	58.7368
Geranomyces variabilis	0.9968	Foliar/Plant endophytes	0.000134	0.000258	1.92537
Heleiosa barbatula	1	Saprotroph	8.6e-05	0.000742	8.62791
Kondoa phyllada	0.9937	Saprotroph yeast	3.2e-05	0.000237	7.40625
Kondoa yuccicola	0.9968	Saprotroph yeast	5e-06	6.5e-05	13
Lichtheimia corymbifera	1	Human pathogen	1.1e-05	4.8e-05	4.36364
Lithohypha catenulata	0.9967	Saprotroph	0.003292	0.004023	1.22205
Lophiostoma macrostomum	0.9935	Saprotroph	0.00099	0.001017	1.02727
Microascus cirrosus	0.9967	Human pathogen	0.000414	0.001888	4.56039
Microbotryum sp.	0.987	Plant pathogen	1.1e-05	0.000194	17.6364
Mucor hiemalis	1	Saprotroph	5e-06	3.2e-05	6.4
Mucor racemosus	1	Saprotroph	0.000161	0.000307	1.90683
Neurospora crassa	1	Saprotroph	0.001823	0.006201	3.40154
Pachyella clypeata	0.9935	Macrofungi(mushroom/wood-rotting fungi)	0.000134	0.000323	2.41045
Penicillium sp.	0.9935	Plant pathogen	0.000834	0.008041	9.64149
Pestalotiopsis maculans	1	Plant pathogen	0.00235	0.003028	1.28851
Peziza vesiculosa	0.9902	Macrofungi(mushroom/wood-rotting fungi)	4.3e-05	0.000102	2.37209
Phoma sp. LF617	0.9806	Unknown	0.000221	0.00036	1.62896
Plectania rhytidia	0.9902	Saprotroph	0.000145	0.000624	4.30345
Pseudomicrostroma glucosiphilum	1	Plant pathogen	0.000118	0.000183	1.55085
Pyronema domesticum	0.9967	Saprotroph	1.6e-05	0.000452	28.25
Pyxidiophora arvernensis	1	Saprotroph	5e-06	2.2e-05	4.4
Rhizopus oryzae	1	Plant pathogen	0.001657	0.011015	6.64756
Rhizopus sp.	1	Plant pathogen	4.8e-05	0.000366	7.625
Rhizopus stolonifer	0.981	Plant pathogen	0.000479	0.010612	22.1545
Scytinostroma eurasiaticogalactinum	0.9902	Macrofungi(mushroom/wood-rotting fungi)	2.2e-05	4.8e-05	2.18182
Septobasidium sp.	0.9903	Unknown	3.8e-05	0.000118	3.10526
Septofusidium herbarum	0.9967	Plant pathogen	3.2e-05	8.1e-05	2.53125
Sistotrema biggsiae	0.9836	Macrofungi(mushroom/wood-rotting fungi)	1.6e-05	0.00029	18.125
Strobiloscypha cupressina	1	Saprotroph	5e-06	0.000156	31.2
Symmetrospora coprosmae	1	Foliar/Plant endophytes	0.000409	0.001086	2.65526
Symmetrospora symmetrica	0.9968	Foliar/Plant endophytes	0.000145	0.000242	1.66897
Thermomyces lanuginosus	0.9967	Saprotroph	5.9e-05	0.000221	3.74576
Torula herbarum	1	Foliar/Plant endophytes	0.001899	0.004109	2.16377
Tremellodendron sp.	0.9967	Macrofungi(mushroom/wood-rotting fungi)	6.5e-05	0.000247	3.8
Trichomerium sp.	0.9967	Plant pathogen	0.001183	0.004448	3.75993
Umbelopsis nana	1	Ectomycorrhizal fungi	4.8e-05	5.4e-05	1.125
Uromycladium sp.	0.9968	Plant pathogen	2.2e-05	0.000339	15.4091
Valsaria spartii	1	Macrofungi(mushroom/wood-rotting fungi)	0.000226	0.000296	1.30973
Wallemia sebi	1	Saprotroph	0.000231	0.000247	1.06926
